# Supplementary material for: The metastasis patterns and their prognostic features in patients with de novo metastatic breast cancer of different ages
Source: Cancer Med. 2023 Sep 8;12(18):18850–60. doi: 10.1002/cam4.6509 (PMC10557883; doi:10.1002/cam4.6509)
Supplement: Supplementary file 4 — Data S1. [file CAM4-12-18850-s004.xls]

## Sheet: Sheet1
Patient ID	Race	Marital status	Year of diagnosis	Age	Diagnostic Confirmation	Laterality	ICD-O-3 Hist/behav	Grade(2010-2018)	Breast Subtype (2010+)	T(2010-2018)	N(2010-2018)	M(2010-2018)	bone	brain	liver	lung	Surg Prim	Radiation	Chemotherapy	COD to site recode	Survival months
893162	White	Married (including common law)	2010	45	Positive histology	Left - origin of primary	8500/3: Infiltrating duct carcinoma, NOS	II	HR+/HER2- (Luminal A)	T2	N0	M1	Yes	No	No	No	No	No/Unknown	Yes	Breast	39
1153245	White	Married (including common law)	2010	37	Positive histology	Right - origin of primary	8500/3: Infiltrating duct carcinoma, NOS	III	HR-/HER2+ (HER2 enriched)	T2	N2	M1	No	No	Yes	No	No	No/Unknown	Yes	Breast	31
1153423	Black	Single (never married)	2010	57	Positive histology	Right - origin of primary	8520/3: Lobular carcinoma, NOS	II	HR-/HER2- (Triple Negative)	T4	N3	M1	Yes	No	No	No	Yes	No/Unknown	Yes	Alive	105
1153539	White	Married (including common law)	2010	68	Positive histology	Left - origin of primary	8500/3: Infiltrating duct carcinoma, NOS	III	HR+/HER2- (Luminal A)	T4	N1	M1	Yes	No	No	No	Yes	Yes	No/Unknown	Breast	10
1153543	White	Married (including common law)	2010	47	Positive histology	Left - origin of primary	8500/3: Infiltrating duct carcinoma, NOS	II	Unknown	T4	N3	M1	No	No	No	Yes	Yes	Yes	Yes	Alive	101
1153566	White	Single (never married)	2010	57	Positive histology	Left - origin of primary	8500/3: Infiltrating duct carcinoma, NOS	II	Unknown	T4	N3	M1	Yes	No	No	No	No	Yes	No/Unknown	Breast	1
1154014	Other (American Indian/AK Native, Asian/Pacific Islander)	Single (never married)	2010	63	Positive histology	Right - origin of primary	8500/3: Infiltrating duct carcinoma, NOS	III	HR+/HER2+ (Luminal B)	T1	N3	M1	Yes	No	Yes	No	Yes	Yes	Yes	Breast	25
1154946	White	Widowed	2010	71	Clinical diagnosis only	Left - origin of primary	8530/3: Inflammatory carcinoma	Unknown	Unknown	T4	NX	M1	No	No	No	Yes	No	No/Unknown	No/Unknown	Breast	0
1155007	White	Divorced	2010	60	Positive histology	Left - origin of primary	8500/3: Infiltrating duct carcinoma, NOS	Unknown	HR+/HER2- (Luminal A)	T4	NX	M1	No	No	Yes	No	No	No/Unknown	Yes	Septicemia	37
1155727	White	Widowed	2010	62	Positive histology	Right - origin of primary	8490/3: Signet ring cell carcinoma	Unknown	Unknown	TX	N0	M1	Yes	No	No	No	No	No/Unknown	Yes	Breast	66
1155925	Black	Divorced	2010	79	Positive histology	Left - origin of primary	8500/3: Infiltrating duct carcinoma, NOS	III	HR+/HER2- (Luminal A)	T4	N1	M1	No	No	No	No	Yes	No/Unknown	No/Unknown	Breast	15
1156088	Black	Widowed	2010	85+	Positive histology	Right - origin of primary	8500/3: Infiltrating duct carcinoma, NOS	II	Unknown	T4	N1	M1	Yes	No	No	No	No	No/Unknown	No/Unknown	Alive	105
1156835	White	Single (never married)	2010	72	Positive histology	Left - origin of primary	8520/3: Lobular carcinoma, NOS	Unknown	HR+/HER2- (Luminal A)	T2	N1	M1	No	No	Yes	No	No	No/Unknown	No/Unknown	Breast	11
1157440	Other (American Indian/AK Native, Asian/Pacific Islander)	Unknown	2010	56	Positive histology	Right - origin of primary	8520/3: Lobular carcinoma, NOS	I	HR+/HER2- (Luminal A)	T2	N1	M1	Yes	No	No	No	No	No/Unknown	Yes	Breast	32
1157549	White	Single (never married)	2010	65	Positive histology	Paired site, but no information concerning laterality	8010/3: Carcinoma, NOS	Unknown	Unknown	T0	NX	M1	Yes	No	No	No	No	Yes	No/Unknown	Breast	17
1157939	White	Married (including common law)	2010	75	Positive histology	Right - origin of primary	8500/3: Infiltrating duct carcinoma, NOS	Unknown	HR+/HER2- (Luminal A)	TX	N0	M1	Yes	No	No	No	No	Yes	No/Unknown	Breast	2
1158321	White	Single (never married)	2010	59	Positive exfoliative cytology, no positive histology	Left - origin of primary	8500/3: Infiltrating duct carcinoma, NOS	Unknown	HR+/HER2- (Luminal A)	T3	N2	M1	Yes	No	No	Yes	No	Yes	Yes	Breast	11
1158876	White	Unknown	2010	85+	Positive histology	Left - origin of primary	8500/3: Infiltrating duct carcinoma, NOS	III	Unknown	T2	N1	M1	No	No	Yes	Yes	No	No/Unknown	No/Unknown	Breast	1
1159302	Black	Divorced	2010	43	Positive histology	Left - origin of primary	8500/3: Infiltrating duct carcinoma, NOS	III	HR+/HER2- (Luminal A)	T4	N3	M1	Yes	No	Yes	No	Yes	Yes	Yes	Diseases of Heart	14
1159624	White	Divorced	2010	59	Positive histology	Left - origin of primary	8500/3: Infiltrating duct carcinoma, NOS	III	HR+/HER2+ (Luminal B)	T2	N0	M1	Yes	No	No	No	Yes	Yes	Yes	Alive	105
1159848	White	Single (never married)	2010	50	Positive histology	Right - origin of primary	8500/3: Infiltrating duct carcinoma, NOS	III	HR+/HER2- (Luminal A)	T4	N2	M1	Yes	No	Yes	Yes	No	Yes	Yes	Breast	45
1159959	White	Widowed	2010	80	Positive histology	Right - origin of primary	8500/3: Infiltrating duct carcinoma, NOS	II	HR+/HER2- (Luminal A)	T4	NX	M1	Yes	No	No	No	No	No/Unknown	No/Unknown	Breast	0
1160129	Black	Widowed	2010	85+	Positive histology	Right - origin of primary	8520/3: Lobular carcinoma, NOS	II	HR+/HER2- (Luminal A)	T4	N2	M1	No	No	No	Yes	No	No/Unknown	No/Unknown	Breast	15
1160539	White	Married (including common law)	2010	59	Positive histology	Right - origin of primary	8500/3: Infiltrating duct carcinoma, NOS	II	HR+/HER2- (Luminal A)	T2	N0	M1	No	No	No	Yes	Yes	No/Unknown	No/Unknown	Breast	74
1160849	White	Single (never married)	2010	50	Positive histology	Right - origin of primary	8500/3: Infiltrating duct carcinoma, NOS	III	HR-/HER2+ (HER2 enriched)	T4	N1	M1	No	No	No	No	Yes	Yes	Yes	Alive	105
1160862	White	Married (including common law)	2010	84	Positive histology	Right - origin of primary	8500/3: Infiltrating duct carcinoma, NOS	III	HR-/HER2- (Triple Negative)	T1	N2	M1	No	No	No	Yes	Yes	Yes	Yes	Breast	25
1160909	White	Single (never married)	2010	62	Positive histology	Right - origin of primary	8010/3: Carcinoma, NOS	Unknown	Unknown	T2	N1	M1	Yes	No	No	No	No	Yes	No/Unknown	Breast	2
1161260	White	Widowed	2010	78	Positive exfoliative cytology, no positive histology	Right - origin of primary	8140/3: Adenocarcinoma, NOS	Unknown	Unknown	TX	N0	M1	No	No	No	Yes	No	No/Unknown	No/Unknown	Breast	0
1162061	White	Widowed	2010	75	Positive histology	Right - origin of primary	8010/3: Carcinoma, NOS	Unknown	HR+/HER2- (Luminal A)	TX	N0	M1	Yes	No	No	No	No	No/Unknown	No/Unknown	Breast	0
1162422	White	Single (never married)	2010	70	Positive histology	Right - origin of primary	8523/3: Infiltrating duct mixed with other types of carcinoma	II	HR+/HER2- (Luminal A)	T4	N1	M1	Yes	No	No	No	Yes	Yes	No/Unknown	Nephritis, Nephrotic Syndrome and Nephrosis	27
1162850	White	Married (including common law)	2010	67	Positive histology	Right - origin of primary	8523/3: Infiltrating duct mixed with other types of carcinoma	II	HR+/HER2+ (Luminal B)	T2	N0	M1	No	No	No	No	No	No/Unknown	No/Unknown	Breast	0
1163167	White	Single (never married)	2010	81	Positive histology	Right - origin of primary	8520/3: Lobular carcinoma, NOS	II	HR+/HER2- (Luminal A)	T3	N0	M1	Yes	No	No	No	No	Yes	No/Unknown	Breast	92
1163806	White	Married (including common law)	2010	40	Positive histology	Right - origin of primary	8500/3: Infiltrating duct carcinoma, NOS	II	HR+/HER2- (Luminal A)	T3	N1	M1	Yes	No	No	No	No	No/Unknown	No/Unknown	Alive	102
1163929	Other (American Indian/AK Native, Asian/Pacific Islander)	Divorced	2010	47	Positive histology	Left - origin of primary	8140/3: Adenocarcinoma, NOS	Unknown	HR+/HER2- (Luminal A)	T3	N3	M1	Yes	No	Yes	No	No	No/Unknown	Yes	Breast	24
1164057	White	Separated	2010	49	Positive histology	Left - origin of primary	8500/3: Infiltrating duct carcinoma, NOS	II	HR-/HER2+ (HER2 enriched)	T1	N1	M1	Yes	No	No	No	Yes	Yes	Yes	Alive	107
1165770	White	Single (never married)	2010	75	Positive histology	Right - origin of primary	8500/3: Infiltrating duct carcinoma, NOS	II	HR+/HER2- (Luminal A)	T2	N0	M1	Yes	No	No	Yes	Yes	Yes	No/Unknown	Breast	54
1166649	White	Divorced	2010	85+	Positive histology	Left - origin of primary	8520/3: Lobular carcinoma, NOS	II	HR+/HER2- (Luminal A)	T2	N3	M1	No	No	No	No	Yes	No/Unknown	No/Unknown	Other Cause of Death	4
1167328	Other (American Indian/AK Native, Asian/Pacific Islander)	Single (never married)	2010	50	Positive histology	Right - origin of primary	8500/3: Infiltrating duct carcinoma, NOS	II	HR-/HER2- (Triple Negative)	T3	N1	M1	No	Yes	Yes	Yes	No	Yes	Yes	Breast	10
1168245	Black	Single (never married)	2010	55	Positive histology	Right - origin of primary	8500/3: Infiltrating duct carcinoma, NOS	III	HR+/HER2+ (Luminal B)	T2	N1	M1	No	No	No	Yes	No	No/Unknown	No/Unknown	Breast	2
1168770	Black	Married (including common law)	2010	65	Positive histology	Right - origin of primary	8500/3: Infiltrating duct carcinoma, NOS	III	HR-/HER2+ (HER2 enriched)	TX	N1	M1	No	No	No	No	Yes	No/Unknown	Yes	Alive	104
1169157	Other (American Indian/AK Native, Asian/Pacific Islander)	Married (including common law)	2010	77	Positive histology	Right - origin of primary	8500/3: Infiltrating duct carcinoma, NOS	II	HR+/HER2- (Luminal A)	T3	N2	M1	Yes	No	No	No	No	No/Unknown	No/Unknown	Breast	23
1169165	White	Married (including common law)	2010	38	Positive histology	Left - origin of primary	8013/3: Large cell neuroendocrine carcinoma	III	HR+/HER2+ (Luminal B)	T3	N0	M1	Yes	No	No	No	Yes	Yes	Yes	Breast	44
1169277	White	Married (including common law)	2010	43	Positive histology	Right - origin of primary	8520/3: Lobular carcinoma, NOS	II	HR+/HER2- (Luminal A)	T3	N2	M1	Yes	No	No	No	Yes	Yes	Yes	Breast	96
1169282	White	Divorced	2010	77	Positive histology	Right - origin of primary	8500/3: Infiltrating duct carcinoma, NOS	II	HR+/HER2+ (Luminal B)	T2	N3	M1	Yes	No	No	No	Yes	Yes	No/Unknown	Breast	21
1169584	White	Married (including common law)	2010	41	Positive histology	Right - origin of primary	8500/3: Infiltrating duct carcinoma, NOS	III	HR-/HER2+ (HER2 enriched)	T3	N3	M1	Yes	No	No	No	Yes	No/Unknown	Yes	Alive	107
1169846	Black	Single (never married)	2010	58	Positive histology	Left - origin of primary	8500/3: Infiltrating duct carcinoma, NOS	III	HR+/HER2- (Luminal A)	T2	N1	M1	Yes	No	No	No	Yes	No/Unknown	Yes	Breast	65
1169982	White	Married (including common law)	2010	59	Positive exfoliative cytology, no positive histology	Left - origin of primary	8500/3: Infiltrating duct carcinoma, NOS	Unknown	HR+/HER2- (Luminal A)	T4	N3	M1	No	No	No	Yes	No	No/Unknown	No/Unknown	Breast	42
1170327	White	Widowed	2010	64	Positive histology	Left - origin of primary	8500/3: Infiltrating duct carcinoma, NOS	Unknown	HR+/HER2- (Luminal A)	T3	N1	M1	Yes	No	No	No	No	Yes	No/Unknown	Breast	16
1170462	Black	Married (including common law)	2010	49	Positive histology	Right - origin of primary	8520/3: Lobular carcinoma, NOS	III	HR+/HER2- (Luminal A)	T4	N0	M1	Yes	Yes	Yes	Yes	No	Yes	Yes	Breast	4
1170558	White	Single (never married)	2010	70	Positive histology	Left - origin of primary	8523/3: Infiltrating duct mixed with other types of carcinoma	II	HR+/HER2- (Luminal A)	T3	N1	M1	Yes	No	No	No	Yes	Yes	Yes	Alive	80
1171250	Other (American Indian/AK Native, Asian/Pacific Islander)	Widowed	2010	64	Positive histology	Right - origin of primary	8500/3: Infiltrating duct carcinoma, NOS	III	Unknown	T3	N2	M1	No	No	Yes	Yes	No	No/Unknown	No/Unknown	Breast	0
1171252	White	Divorced	2010	54	Positive histology	Right - origin of primary	8575/3: Metaplastic carcinoma, NOS	III	HR+/HER2- (Luminal A)	T4	N3	M1	No	No	No	Yes	Yes	Yes	Yes	Breast	3
1171254	Other (American Indian/AK Native, Asian/Pacific Islander)	Single (never married)	2010	45	Positive histology	Left - origin of primary	8480/3: Mucinous adenocarcinoma	Unknown	HR+/HER2- (Luminal A)	T3	N0	M1	No	No	No	Yes	No	No/Unknown	No/Unknown	Alive	1
1171705	Other (American Indian/AK Native, Asian/Pacific Islander)	Married (including common law)	2010	70	Positive histology	Right - origin of primary	8500/3: Infiltrating duct carcinoma, NOS	III	HR+/HER2- (Luminal A)	T4	N1	M1	No	No	Yes	Yes	No	No/Unknown	No/Unknown	Breast	1
1171840	White	Widowed	2010	62	Positive histology	Paired site, but no information concerning laterality	8140/3: Adenocarcinoma, NOS	III	Unknown	TX	N0	M1	Yes	No	Yes	No	No	No/Unknown	No/Unknown	Breast	3
1172061	Black	Single (never married)	2010	43	Positive histology	Right - origin of primary	8500/3: Infiltrating duct carcinoma, NOS	II	Unknown	T3	N3	M1	No	No	No	Yes	Yes	No/Unknown	Yes	Breast	24
1172587	White	Single (never married)	2010	66	Positive histology	Right - origin of primary	8500/3: Infiltrating duct carcinoma, NOS	III	HR-/HER2- (Triple Negative)	T2	N0	M1	No	No	Yes	No	No	No/Unknown	No/Unknown	Aortic Aneurysm and Dissection	0
1172627	White	Widowed	2010	84	Positive histology	Right - origin of primary	8140/3: Adenocarcinoma, NOS	III	Unknown	T4	N3	M1	Yes	No	Yes	No	No	No/Unknown	No/Unknown	Breast	0
1172762	White	Married (including common law)	2010	77	Positive histology	Right - origin of primary	8500/3: Infiltrating duct carcinoma, NOS	II	HR+/HER2- (Luminal A)	T2	N1	M1	No	No	No	No	Yes	Yes	No/Unknown	Alzheimers (ICD-9 and 10 only)	84
1173034	White	Widowed	2010	85+	Positive histology	Left - origin of primary	8140/3: Adenocarcinoma, NOS	Unknown	HR+/HER2- (Luminal A)	T2	N1	M1	Yes	No	No	No	No	Yes	No/Unknown	Breast	14
1173074	Other (American Indian/AK Native, Asian/Pacific Islander)	Widowed	2010	69	Positive histology	Left - origin of primary	8500/3: Infiltrating duct carcinoma, NOS	II	HR+/HER2- (Luminal A)	T2	N3	M1	Yes	No	No	Yes	No	No/Unknown	No/Unknown	Alive	0
1173139	Other (American Indian/AK Native, Asian/Pacific Islander)	Married (including common law)	2010	37	Positive histology	Right - origin of primary	8500/3: Infiltrating duct carcinoma, NOS	I	HR+/HER2- (Luminal A)	T3	N1	M1	Yes	No	No	No	No	Yes	No/Unknown	Alive	101
1173920	White	Married (including common law)	2010	43	Positive histology	Left - origin of primary	8500/3: Infiltrating duct carcinoma, NOS	II	HR+/HER2+ (Luminal B)	T2	N1	M1	No	No	Yes	No	Yes	Yes	Yes	Alive	99
1174065	Other (American Indian/AK Native, Asian/Pacific Islander)	Married (including common law)	2010	53	Positive histology	Right - origin of primary	8500/3: Infiltrating duct carcinoma, NOS	III	HR+/HER2- (Luminal A)	T4	NX	M1	Yes	Yes	Yes	No	No	No/Unknown	Yes	Other Cause of Death	5
1174311	White	Divorced	2010	67	Positive histology	Right - origin of primary	8520/3: Lobular carcinoma, NOS	II	HR-/HER2+ (HER2 enriched)	T0	N0	M1	Yes	No	No	No	No	No/Unknown	Yes	Alive	98
1174852	White	Married (including common law)	2010	41	Positive histology	Right - origin of primary	8500/3: Infiltrating duct carcinoma, NOS	II	HR+/HER2- (Luminal A)	T1	N1	M1	No	No	Yes	No	No	No/Unknown	Yes	Alive	100
1176234	White	Married (including common law)	2010	50	Positive histology	Paired site, but no information concerning laterality	8520/3: Lobular carcinoma, NOS	Unknown	HR-/HER2- (Triple Negative)	T0	N3	M1	Yes	No	No	No	No	No/Unknown	No/Unknown	Breast	1
1176473	Black	Divorced	2010	73	Positive histology	Left - origin of primary	8500/3: Infiltrating duct carcinoma, NOS	III	HR-/HER2- (Triple Negative)	T4	N0	M1	Yes	No	No	Yes	No	No/Unknown	Yes	Breast	18
1177079	Other (American Indian/AK Native, Asian/Pacific Islander)	Married (including common law)	2010	61	Positive microscopic confirm, method not specified	Left - origin of primary	8140/3: Adenocarcinoma, NOS	Unknown	HR+/HER2- (Luminal A)	TX	N3	M1	Yes	No	Yes	Yes	No	No/Unknown	Yes	Breast	42
1178087	White	Single (never married)	2010	56	Positive histology	Right - origin of primary	8500/3: Infiltrating duct carcinoma, NOS	III	HR+/HER2+ (Luminal B)	T2	N0	M1	No	No	Yes	Yes	No	No/Unknown	No/Unknown	Breast	2
1178310	White	Married (including common law)	2010	68	Positive histology	Right - origin of primary	8500/3: Infiltrating duct carcinoma, NOS	III	HR+/HER2- (Luminal A)	T2	N0	M1	Yes	No	No	No	Yes	Yes	Yes	Breast	27
1178360	White	Married (including common law)	2010	74	Positive histology	Left - origin of primary	8520/3: Lobular carcinoma, NOS	II	HR+/HER2- (Luminal A)	T2	N1	M1	No	No	No	No	Yes	Yes	Yes	Alive	97
1178361	White	Married (including common law)	2010	65	Positive histology	Left - origin of primary	8520/3: Lobular carcinoma, NOS	II	HR+/HER2- (Luminal A)	T2	N2	M1	No	No	No	No	Yes	Yes	Yes	Breast	55
1178954	Other (American Indian/AK Native, Asian/Pacific Islander)	Married (including common law)	2010	53	Positive exfoliative cytology, no positive histology	Right - origin of primary	8500/3: Infiltrating duct carcinoma, NOS	Unknown	HR+/HER2- (Luminal A)	T2	N0	M1	Yes	No	Yes	Yes	No	No/Unknown	No/Unknown	Breast	15
1179264	Other (American Indian/AK Native, Asian/Pacific Islander)	Married (including common law)	2010	72	Positive histology	Left - origin of primary	8500/3: Infiltrating duct carcinoma, NOS	II	HR+/HER2- (Luminal A)	T2	N1	M1	Yes	No	No	No	Yes	Yes	No/Unknown	Alive	101
1181088	White	Married (including common law)	2010	54	Positive histology	Left - origin of primary	8140/3: Adenocarcinoma, NOS	Unknown	Unknown	TX	N0	M1	Yes	No	No	No	No	No/Unknown	No/Unknown	Breast	0
1181490	Black	Married (including common law)	2010	57	Positive histology	Left - origin of primary	8500/3: Infiltrating duct carcinoma, NOS	III	HR+/HER2+ (Luminal B)	T4	N1	M1	Yes	No	No	Yes	Yes	No/Unknown	Yes	Breast	31
1181837	Black	Single (never married)	2010	66	Positive histology	Left - origin of primary	8500/3: Infiltrating duct carcinoma, NOS	III	HR+/HER2- (Luminal A)	T2	N0	M1	No	No	Yes	Yes	No	No/Unknown	Yes	Breast	15
1182169	White	Widowed	2010	70	Positive histology	Left - origin of primary	8500/3: Infiltrating duct carcinoma, NOS	II	HR+/HER2- (Luminal A)	T3	N3	M1	Yes	No	No	No	Yes	Yes	Yes	Breast	79
1182333	White	Married (including common law)	2010	44	Positive histology	Left - origin of primary	8500/3: Infiltrating duct carcinoma, NOS	III	HR+/HER2+ (Luminal B)	T1	N0	M1	Yes	No	Yes	No	Yes	Yes	Yes	Breast	16
1182503	White	Married (including common law)	2010	67	Positive histology	Right - origin of primary	8500/3: Infiltrating duct carcinoma, NOS	III	HR+/HER2- (Luminal A)	T2	N1	M1	Yes	No	No	Yes	No	No/Unknown	Yes	Breast	2
1183768	White	Married (including common law)	2010	70	Positive histology	Right - origin of primary	8520/3: Lobular carcinoma, NOS	I	HR+/HER2- (Luminal A)	T2	N2	M1	Yes	No	No	No	Yes	No/Unknown	No/Unknown	Alive	106
1184758	White	Married (including common law)	2010	63	Positive histology	Left - origin of primary	8500/3: Infiltrating duct carcinoma, NOS	II	HR+/HER2+ (Luminal B)	T2	N2	M1	No	No	Yes	Yes	Yes	Yes	Yes	Alive	97
1184762	White	Single (never married)	2010	66	Positive histology	Right - origin of primary	8500/3: Infiltrating duct carcinoma, NOS	III	Unknown	T3	N1	M1	No	No	Yes	Yes	No	No/Unknown	No/Unknown	Breast	15
1184918	White	Divorced	2010	57	Positive histology	Right - origin of primary	8500/3: Infiltrating duct carcinoma, NOS	II	Unknown	T4	N0	M1	Yes	No	No	No	No	No/Unknown	Yes	Alive	103
1185303	White	Single (never married)	2010	85+	Positive histology	Left - origin of primary	8246/3: Neuroendocrine carcinoma, NOS	II	HR+/HER2- (Luminal A)	T4	N1	M1	Yes	No	Yes	No	No	Yes	No/Unknown	Esophagus	9
1185428	White	Widowed	2010	74	Positive histology	Left - origin of primary	8500/3: Infiltrating duct carcinoma, NOS	III	HR+/HER2- (Luminal A)	T2	N1	M1	No	No	No	No	No	No/Unknown	Yes	Breast	96
1186025	Black	Single (never married)	2010	62	Positive histology	Left - origin of primary	8500/3: Infiltrating duct carcinoma, NOS	III	HR+/HER2- (Luminal A)	T2	N2	M1	Yes	No	Yes	Yes	Yes	No/Unknown	No/Unknown	Breast	56
1186299	White	Married (including common law)	2010	47	Positive histology	Right - origin of primary	8530/3: Inflammatory carcinoma	Unknown	HR+/HER2- (Luminal A)	T4	N3	M1	No	No	No	No	Yes	Yes	Yes	Breast	14
1186432	White	Divorced	2010	47	Positive histology	Right - origin of primary	8500/3: Infiltrating duct carcinoma, NOS	III	HR+/HER2- (Luminal A)	T2	N1	M1	No	No	Yes	Yes	Yes	No/Unknown	Yes	Breast	28
1186786	Other (American Indian/AK Native, Asian/Pacific Islander)	Married (including common law)	2011	72	Positive histology	Right - origin of primary	8500/3: Infiltrating duct carcinoma, NOS	II	HR+/HER2+ (Luminal B)	T3	NX	M1	No	No	No	Yes	No	No/Unknown	Yes	Breast	19
1186822	White	Single (never married)	2011	81	Radiography without microscopic confirm	Right - origin of primary	8530/3: Inflammatory carcinoma	Unknown	Unknown	T4	NX	M1	No	No	No	Yes	No	No/Unknown	Yes	Breast	11
1187051	Black	Married (including common law)	2010	53	Positive histology	Right - origin of primary	8520/3: Lobular carcinoma, NOS	II	HR+/HER2- (Luminal A)	TX	N0	M1	No	No	Yes	No	No	No/Unknown	Yes	Breast	2
1187112	White	Separated	2010	53	Positive histology	Right - origin of primary	8500/3: Infiltrating duct carcinoma, NOS	III	HR+/HER2+ (Luminal B)	T2	N1	M1	Yes	No	Yes	No	No	Yes	Yes	Breast	15
1187243	White	Single (never married)	2011	58	Positive histology	Left - origin of primary	8523/3: Infiltrating duct mixed with other types of carcinoma	III	HR+/HER2- (Luminal A)	T4	N2	M1	Yes	No	No	No	Yes	No/Unknown	No/Unknown	Breast	63
1187273	Black	Widowed	2011	54	Positive exfoliative cytology, no positive histology	Left - origin of primary	8140/3: Adenocarcinoma, NOS	III	HR+/HER2- (Luminal A)	T4	N0	M1	Yes	No	No	No	No	No/Unknown	Yes	Chronic Liver Disease and Cirrhosis	4
1187339	White	Unknown	2011	30	Positive histology	Left - origin of primary	8500/3: Infiltrating duct carcinoma, NOS	II	HR-/HER2+ (HER2 enriched)	T1	N1	M1	No	No	No	No	Yes	Yes	Yes	Alive	95
1187506	White	Divorced	2011	53	Positive histology	Left - origin of primary	8522/3: Infiltrating duct and lobular carcinoma	Unknown	HR-/HER2+ (HER2 enriched)	T4	N3	M1	Yes	No	No	No	No	No/Unknown	Yes	Breast	13
1187569	White	Single (never married)	2011	47	Positive histology	Left - origin of primary	8500/3: Infiltrating duct carcinoma, NOS	II	HR+/HER2- (Luminal A)	T2	N2	M1	No	No	Yes	No	No	No/Unknown	Yes	Breast	1
1187599	White	Widowed	2011	80	Positive histology	Left - origin of primary	8520/3: Lobular carcinoma, NOS	II	HR+/HER2- (Luminal A)	T4	N0	M1	Yes	No	No	No	No	No/Unknown	No/Unknown	Breast	2
1187758	White	Married (including common law)	2010	64	Positive histology	Right - origin of primary	8500/3: Infiltrating duct carcinoma, NOS	II	HR+/HER2- (Luminal A)	T1	N0	M1	Yes	No	No	No	Yes	Yes	Yes	Thyroid	20
1187974	White	Unknown	2011	84	Positive histology	Right - origin of primary	8500/3: Infiltrating duct carcinoma, NOS	III	HR+/HER2- (Luminal A)	T2	N1	M1	Yes	Yes	No	No	No	Yes	No/Unknown	Breast	6
1188528	White	Married (including common law)	2010	59	Positive histology	Left - origin of primary	8522/3: Infiltrating duct and lobular carcinoma	II	HR+/HER2- (Luminal A)	TX	N1	M1	Yes	No	No	No	No	No/Unknown	Yes	Breast	30
1188952	White	Single (never married)	2010	67	Positive histology	Right - origin of primary	8500/3: Infiltrating duct carcinoma, NOS	Unknown	HR+/HER2- (Luminal A)	T2	N0	M1	Yes	No	Yes	No	No	No/Unknown	Yes	Breast	1
1189131	White	Unknown	2011	68	Positive histology	Left - origin of primary	8500/3: Infiltrating duct carcinoma, NOS	I	Unknown	TX	NX	M1	No	No	No	No	No	No/Unknown	No/Unknown	Breast	1
1189362	White	Single (never married)	2010	79	Positive histology	Left - origin of primary	8500/3: Infiltrating duct carcinoma, NOS	III	HR+/HER2- (Luminal A)	T2	N0	M1	No	No	Yes	Yes	No	No/Unknown	Yes	Diseases of Heart	33
1190202	White	Married (including common law)	2010	58	Positive histology	Right - origin of primary	8500/3: Infiltrating duct carcinoma, NOS	III	HR-/HER2- (Triple Negative)	T3	N3	M1	No	No	No	Yes	Yes	Yes	Yes	Breast	5
1190942	White	Divorced	2011	72	Positive histology	Left - origin of primary	8520/3: Lobular carcinoma, NOS	II	HR+/HER2- (Luminal A)	TX	NX	M1	Yes	No	Yes	No	No	Yes	Yes	Breast	21
1191025	Other (American Indian/AK Native, Asian/Pacific Islander)	Married (including common law)	2011	55	Positive histology	Right - origin of primary	8500/3: Infiltrating duct carcinoma, NOS	IV	HR+/HER2+ (Luminal B)	T1	N3	M1	No	No	No	No	Yes	Yes	Yes	Breast	39
1191290	White	Single (never married)	2010	77	Positive histology	Right - origin of primary	8010/3: Carcinoma, NOS	III	Unknown	T4	N1	M1	Yes	Yes	No	No	No	No/Unknown	No/Unknown	Breast	3
1191396	Other (American Indian/AK Native, Asian/Pacific Islander)	Single (never married)	2011	46	Positive histology	Left - origin of primary	8500/3: Infiltrating duct carcinoma, NOS	II	HR+/HER2+ (Luminal B)	T3	N1	M1	No	No	No	No	Yes	Yes	Yes	Breast	46
1191608	Other (American Indian/AK Native, Asian/Pacific Islander)	Unknown	2010	41	Positive histology	Right - origin of primary	8500/3: Infiltrating duct carcinoma, NOS	III	HR+/HER2- (Luminal A)	T1	N1	M1	Yes	No	No	No	Yes	Yes	Yes	Breast	54
1191652	Black	Unknown	2011	39	Positive histology	Right - origin of primary	8520/3: Lobular carcinoma, NOS	II	HR+/HER2- (Luminal A)	T2	N1	M1	No	No	Yes	Yes	No	No/Unknown	Yes	Breast	50
1191908	White	Single (never married)	2011	59	Positive histology	Right - origin of primary	8500/3: Infiltrating duct carcinoma, NOS	II	HR+/HER2- (Luminal A)	T4	N1	M1	No	No	No	Yes	No	No/Unknown	Yes	Alive	92
1192215	Black	Divorced	2011	69	Positive histology	Right - origin of primary	8500/3: Infiltrating duct carcinoma, NOS	II	Unknown	T1	N1	M1	Yes	No	No	No	Yes	Yes	No/Unknown	Cerebrovascular Diseases	52
1192520	Other (American Indian/AK Native, Asian/Pacific Islander)	Married (including common law)	2011	49	Positive histology	Left - origin of primary	8500/3: Infiltrating duct carcinoma, NOS	III	HR-/HER2+ (HER2 enriched)	T1	N2	M1	Yes	No	No	No	Yes	No/Unknown	Yes	Alive	84
1193678	White	Single (never married)	2011	61	Positive exfoliative cytology, no positive histology	Right - origin of primary	8140/3: Adenocarcinoma, NOS	Unknown	HR+/HER2- (Luminal A)	T2	N3	M1	Yes	No	No	No	No	Yes	No/Unknown	Breast	62
1193711	White	Single (never married)	2010	59	Positive histology	Right - origin of primary	8500/3: Infiltrating duct carcinoma, NOS	III	HR+/HER2- (Luminal A)	T4	NX	M1	Yes	No	No	Yes	Yes	Yes	Yes	Myeloma	53
1194566	White	Married (including common law)	2011	39	Positive histology	Left - origin of primary	8500/3: Infiltrating duct carcinoma, NOS	III	HR-/HER2+ (HER2 enriched)	T2	N2	M1	Yes	No	No	No	Yes	Yes	Yes	Alive	93
1194695	Other (American Indian/AK Native, Asian/Pacific Islander)	Separated	2011	50	Positive histology	Left - origin of primary	8575/3: Metaplastic carcinoma, NOS	III	HR-/HER2- (Triple Negative)	T4	N3	M1	No	No	No	Yes	Yes	No/Unknown	Yes	Breast	17
1194766	White	Married (including common law)	2011	69	Positive histology	Right - origin of primary	8520/3: Lobular carcinoma, NOS	II	HR+/HER2- (Luminal A)	T3	N3	M1	Yes	No	No	No	Yes	Yes	No/Unknown	Breast	51
1195095	White	Married (including common law)	2011	50	Positive histology	Right - origin of primary	8522/3: Infiltrating duct and lobular carcinoma	I	HR+/HER2- (Luminal A)	T1	N1	M1	Yes	No	Yes	No	No	No/Unknown	Yes	Breast	45
1195803	White	Married (including common law)	2010	52	Positive histology	Right - origin of primary	8140/3: Adenocarcinoma, NOS	Unknown	HR+/HER2+ (Luminal B)	T2	N3	M1	No	No	Yes	No	Yes	Yes	Yes	Alive	101
1195940	Black	Widowed	2011	77	Positive histology	Right - origin of primary	8500/3: Infiltrating duct carcinoma, NOS	III	HR-/HER2- (Triple Negative)	T3	N1	M1	No	No	No	Yes	Yes	Yes	Yes	Breast	37
1196685	White	Married (including common law)	2010	72	Positive histology	Right - origin of primary	8500/3: Infiltrating duct carcinoma, NOS	III	HR+/HER2- (Luminal A)	T4	N1	M1	No	No	No	No	Yes	Yes	Yes	Miscellaneous Malignant Cancer	56
1196688	White	Married (including common law)	2010	55	Positive histology	Right - origin of primary	8500/3: Infiltrating duct carcinoma, NOS	II	HR+/HER2- (Luminal A)	T4	N3	M1	Yes	Yes	Yes	No	No	Yes	No/Unknown	Breast	23
1196836	White	Divorced	2011	64	Clinical diagnosis only	Right - origin of primary	8000/3: Neoplasm, malignant	Unknown	Unknown	T3	N0	M1	No	No	No	Yes	No	No/Unknown	No/Unknown	Breast	1
1197148	Other (American Indian/AK Native, Asian/Pacific Islander)	Married (including common law)	2011	38	Positive histology	Left - origin of primary	8520/3: Lobular carcinoma, NOS	Unknown	HR-/HER2- (Triple Negative)	TX	N1	M1	Yes	No	Yes	No	No	No/Unknown	Yes	Breast	1
1197826	White	Divorced	2011	57	Positive histology	Left - origin of primary	8523/3: Infiltrating duct mixed with other types of carcinoma	II	HR+/HER2- (Luminal A)	T1	N0	M1	Yes	No	No	No	Yes	Yes	No/Unknown	Alive	91
1197852	Black	Married (including common law)	2011	66	Positive histology	Right - origin of primary	8010/3: Carcinoma, NOS	III	HR+/HER2- (Luminal A)	TX	N1	M1	Yes	No	Yes	Yes	No	No/Unknown	Yes	Breast	1
1197889	Black	Single (never married)	2011	37	Positive histology	Right - origin of primary	8523/3: Infiltrating duct mixed with other types of carcinoma	III	HR+/HER2- (Luminal A)	T4	N2	M1	Yes	No	No	Yes	Yes	No/Unknown	Yes	Breast	11
1198224	White	Married (including common law)	2011	72	Positive histology	Left - origin of primary	8500/3: Infiltrating duct carcinoma, NOS	Unknown	HR+/HER2- (Luminal A)	T2	N1	M1	Yes	No	No	Yes	No	No/Unknown	No/Unknown	Breast	47
1198379	White	Married (including common law)	2011	47	Positive histology	Right - origin of primary	8010/3: Carcinoma, NOS	III	HR+/HER2+ (Luminal B)	T4	N3	M1	Yes	Yes	Yes	Yes	No	Yes	Yes	Breast	2
1198564	White	Single (never married)	2010	55	Positive histology	Right - origin of primary	8507/3: Ductal carcinoma, micropapillary	III	HR+/HER2+ (Luminal B)	T2	N2	M1	Yes	No	No	No	No	Yes	No/Unknown	Breast	25
1199149	White	Divorced	2011	78	Positive histology	Left - origin of primary	8010/3: Carcinoma, NOS	III	HR-/HER2+ (HER2 enriched)	T4	N3	M1	Yes	No	Yes	Yes	No	Yes	Yes	Breast	2
1199410	Black	Single (never married)	2011	31	Positive histology	Left - origin of primary	8500/3: Infiltrating duct carcinoma, NOS	III	HR+/HER2- (Luminal A)	T2	N1	M1	No	No	No	Yes	Yes	No/Unknown	Yes	Alive	94
1199467	White	Married (including common law)	2010	57	Positive histology	Paired site, but no information concerning laterality	8010/3: Carcinoma, NOS	Unknown	HR+/HER2+ (Luminal B)	TX	N1	M1	Yes	No	No	No	No	No/Unknown	Yes	Breast	37
1199486	White	Married (including common law)	2010	55	Positive histology	Left - origin of primary	8500/3: Infiltrating duct carcinoma, NOS	III	HR+/HER2- (Luminal A)	T2	N0	M1	Yes	No	No	No	Yes	No/Unknown	No/Unknown	Breast	89
1200006	White	Divorced	2011	63	Positive histology	Right - origin of primary	8500/3: Infiltrating duct carcinoma, NOS	III	HR-/HER2- (Triple Negative)	T4	N3	M1	No	No	No	No	Yes	Yes	Yes	Breast	16
1200017	White	Married (including common law)	2011	62	Positive histology	Right - origin of primary	8500/3: Infiltrating duct carcinoma, NOS	III	HR-/HER2- (Triple Negative)	TX	N2	M1	Yes	No	No	Yes	No	Yes	Yes	Breast	3
1200672	White	Divorced	2011	51	Positive histology	Left - origin of primary	8500/3: Infiltrating duct carcinoma, NOS	III	HR-/HER2+ (HER2 enriched)	T4	N2	M1	Yes	No	Yes	Yes	Yes	Yes	Yes	Alive	92
1200838	White	Married (including common law)	2011	44	Positive histology	Right - origin of primary	8140/3: Adenocarcinoma, NOS	Unknown	HR+/HER2- (Luminal A)	T3	NX	M1	Yes	No	No	No	No	No/Unknown	Yes	Breast	57
1202600	Other (American Indian/AK Native, Asian/Pacific Islander)	Married (including common law)	2011	77	Positive histology	Right - origin of primary	8500/3: Infiltrating duct carcinoma, NOS	III	HR-/HER2- (Triple Negative)	T1	N0	M1	Yes	No	No	No	No	No/Unknown	Yes	Breast	6
1203345	White	Married (including common law)	2011	66	Positive histology	Right - origin of primary	8500/3: Infiltrating duct carcinoma, NOS	III	HR+/HER2- (Luminal A)	T4	N3	M1	Yes	No	No	No	No	Yes	Yes	Breast	6
1203738	White	Unknown	2011	73	Positive histology	Right - origin of primary	8522/3: Infiltrating duct and lobular carcinoma	II	HR+/HER2- (Luminal A)	TX	N1	M1	Yes	No	No	No	No	No/Unknown	Yes	Breast	23
1204103	Other (American Indian/AK Native, Asian/Pacific Islander)	Married (including common law)	2011	62	Positive histology	Right - origin of primary	8500/3: Infiltrating duct carcinoma, NOS	III	HR+/HER2+ (Luminal B)	T2	N1	M1	No	No	Yes	No	Yes	No/Unknown	Yes	Alive	94
1205085	White	Married (including common law)	2011	41	Positive histology	Left - origin of primary	8522/3: Infiltrating duct and lobular carcinoma	III	HR+/HER2- (Luminal A)	T1	N1	M1	Yes	No	Yes	No	No	Yes	Yes	Breast	41
1205459	White	Unknown	2011	59	Positive histology	Right - origin of primary	8522/3: Infiltrating duct and lobular carcinoma	II	HR-/HER2+ (HER2 enriched)	TX	N0	M1	Yes	No	Yes	No	No	No/Unknown	Yes	Breast	0
1205625	Other (American Indian/AK Native, Asian/Pacific Islander)	Married (including common law)	2011	50	Positive exfoliative cytology, no positive histology	Right - origin of primary	8140/3: Adenocarcinoma, NOS	Unknown	Unknown	T4	N1	M1	Yes	Yes	No	No	No	No/Unknown	Yes	Breast	1
1205712	White	Married (including common law)	2010	74	Positive histology	Left - origin of primary	8500/3: Infiltrating duct carcinoma, NOS	II	HR+/HER2- (Luminal A)	T2	N3	M1	Yes	No	No	Yes	Yes	Yes	No/Unknown	Alive	105
1205882	White	Widowed	2011	84	Positive histology	Left - origin of primary	8530/3: Inflammatory carcinoma	Unknown	HR+/HER2- (Luminal A)	T4	N3	M1	No	No	No	Yes	No	No/Unknown	No/Unknown	Breast	2
1206075	Other (American Indian/AK Native, Asian/Pacific Islander)	Divorced	2011	64	Positive histology	Right - origin of primary	8500/3: Infiltrating duct carcinoma, NOS	III	HR+/HER2- (Luminal A)	T4	N1	M1	Yes	No	No	Yes	Yes	Yes	Yes	Breast	44
1207299	White	Married (including common law)	2011	81	Positive histology	Left - origin of primary	8140/3: Adenocarcinoma, NOS	Unknown	HR+/HER2- (Luminal A)	TX	N1	M1	Yes	No	No	Yes	No	No/Unknown	No/Unknown	Alive	91
1207568	Black	Married (including common law)	2011	62	Positive histology	Left - origin of primary	8500/3: Infiltrating duct carcinoma, NOS	Unknown	Unknown	TX	NX	M1	Yes	No	No	No	No	Yes	Yes	Breast	10
1207824	White	Married (including common law)	2011	69	Positive histology	Right - origin of primary	8522/3: Infiltrating duct and lobular carcinoma	I	HR+/HER2- (Luminal A)	T4	N1	M1	Yes	No	No	No	No	Yes	No/Unknown	Breast	27
1208039	White	Single (never married)	2010	49	Positive histology	Left - origin of primary	8500/3: Infiltrating duct carcinoma, NOS	II	HR+/HER2+ (Luminal B)	T4	N1	M1	Yes	No	Yes	Yes	Yes	No/Unknown	Yes	Alive	97
1208848	White	Married (including common law)	2011	57	Positive histology	Right - origin of primary	8520/3: Lobular carcinoma, NOS	I	Unknown	T3	N3	M1	Yes	No	No	No	Yes	Yes	Yes	Breast	56
1208948	Other (American Indian/AK Native, Asian/Pacific Islander)	Divorced	2011	69	Positive histology	Left - origin of primary	8500/3: Infiltrating duct carcinoma, NOS	II	HR-/HER2- (Triple Negative)	T4	N3	M1	No	No	No	No	No	Yes	Yes	Breast	34
1209561	Black	Single (never married)	2011	55	Positive histology	Left - origin of primary	8500/3: Infiltrating duct carcinoma, NOS	II	HR-/HER2- (Triple Negative)	T4	N3	M1	Yes	No	No	No	No	Yes	Yes	Breast	14
1209765	Other (American Indian/AK Native, Asian/Pacific Islander)	Married (including common law)	2011	38	Positive histology	Left - origin of primary	8500/3: Infiltrating duct carcinoma, NOS	III	HR+/HER2- (Luminal A)	T2	N3	M1	Yes	No	No	No	Yes	No/Unknown	Yes	Breast	26
1209955	White	Widowed	2011	59	Positive histology	Right - origin of primary	8500/3: Infiltrating duct carcinoma, NOS	III	HR-/HER2+ (HER2 enriched)	T3	N1	M1	Yes	Yes	Yes	Yes	No	No/Unknown	No/Unknown	Brain and Other Nervous System	1
1209987	White	Widowed	2011	72	Positive histology	Left - origin of primary	8500/3: Infiltrating duct carcinoma, NOS	II	HR+/HER2- (Luminal A)	T1	N1	M1	Yes	No	No	No	No	No/Unknown	No/Unknown	Breast	10
1210028	Black	Single (never married)	2011	51	Positive histology	Right - origin of primary	8500/3: Infiltrating duct carcinoma, NOS	III	HR+/HER2- (Luminal A)	T2	N1	M1	No	No	Yes	No	Yes	No/Unknown	No/Unknown	Alive	89
1210151	White	Married (including common law)	2011	66	Positive histology	Left - origin of primary	8500/3: Infiltrating duct carcinoma, NOS	II	HR+/HER2- (Luminal A)	T2	NX	M1	Yes	No	No	No	No	Yes	No/Unknown	Alive	85
1210415	Other (American Indian/AK Native, Asian/Pacific Islander)	Widowed	2011	69	Positive histology	Right - origin of primary	8500/3: Infiltrating duct carcinoma, NOS	II	HR+/HER2- (Luminal A)	T1	N1	M1	Yes	No	No	No	No	Yes	No/Unknown	Breast	26
1210485	White	Divorced	2011	73	Positive histology	Left - origin of primary	8520/3: Lobular carcinoma, NOS	Unknown	HR+/HER2+ (Luminal B)	T2	NX	M1	No	Yes	No	No	No	No/Unknown	Yes	Alive	88
1210502	White	Single (never married)	2011	76	Positive histology	Right - origin of primary	8500/3: Infiltrating duct carcinoma, NOS	III	HR+/HER2- (Luminal A)	T2	N2	M1	Yes	No	No	Yes	Yes	No/Unknown	No/Unknown	Acute Myeloid Leukemia	62
1212160	White	Married (including common law)	2011	58	Positive histology	Right - origin of primary	8500/3: Infiltrating duct carcinoma, NOS	I	HR+/HER2- (Luminal A)	T1	N0	M1	Yes	No	No	No	Yes	No/Unknown	Yes	Alive	14
1212394	White	Married (including common law)	2011	83	Positive exfoliative cytology, no positive histology	Right - origin of primary	8500/3: Infiltrating duct carcinoma, NOS	Unknown	HR+/HER2- (Luminal A)	T3	N3	M1	Yes	Yes	No	No	No	Yes	No/Unknown	Other Cause of Death	19
1212733	White	Single (never married)	2011	51	Positive histology	Right - origin of primary	8500/3: Infiltrating duct carcinoma, NOS	II	HR+/HER2- (Luminal A)	T2	N1	M1	Yes	No	No	Yes	Yes	Yes	No/Unknown	Breast	44
1212735	White	Married (including common law)	2011	55	Positive histology	Left - origin of primary	8500/3: Infiltrating duct carcinoma, NOS	III	HR-/HER2+ (HER2 enriched)	T4	N2	M1	No	No	No	No	Yes	No/Unknown	Yes	Breast	32
1213161	Other (American Indian/AK Native, Asian/Pacific Islander)	Married (including common law)	2011	51	Positive histology	Left - origin of primary	8500/3: Infiltrating duct carcinoma, NOS	Unknown	HR+/HER2- (Luminal A)	T4	N1	M1	Yes	No	No	No	No	No/Unknown	No/Unknown	Breast	53
1213421	Black	Single (never married)	2011	77	Clinical diagnosis only	Paired site, but no information concerning laterality	8010/3: Carcinoma, NOS	Unknown	Unknown	TX	NX	M1	Yes	Yes	No	No	No	No/Unknown	No/Unknown	Breast	17
1213508	White	Married (including common law)	2011	57	Positive histology	Left - origin of primary	8500/3: Infiltrating duct carcinoma, NOS	Unknown	HR+/HER2+ (Luminal B)	T2	N1	M1	Yes	No	No	No	No	No/Unknown	Yes	Alive	90
1214035	White	Single (never married)	2011	44	Positive histology	Left - origin of primary	8010/3: Carcinoma, NOS	III	HR-/HER2- (Triple Negative)	T4	N1	M1	Yes	No	Yes	Yes	No	No/Unknown	No/Unknown	Breast	0
1214763	Other (American Indian/AK Native, Asian/Pacific Islander)	Married (including common law)	2011	55	Positive histology	Left - origin of primary	8500/3: Infiltrating duct carcinoma, NOS	III	HR+/HER2+ (Luminal B)	T4	N1	M1	Yes	No	No	Yes	No	No/Unknown	No/Unknown	Alive	0
1215086	White	Married (including common law)	2011	63	Positive histology	Left - origin of primary	8500/3: Infiltrating duct carcinoma, NOS	II	HR+/HER2- (Luminal A)	T1	N0	M1	Yes	Yes	No	No	No	No/Unknown	No/Unknown	Diseases of Heart	8
1215936	White	Single (never married)	2011	75	Positive histology	Right - origin of primary	8500/3: Infiltrating duct carcinoma, NOS	I	HR+/HER2- (Luminal A)	T4	N1	M1	No	No	No	Yes	No	No/Unknown	No/Unknown	Breast	16
1216088	White	Unknown	2011	67	Positive histology	Left - origin of primary	8010/3: Carcinoma, NOS	Unknown	HR+/HER2- (Luminal A)	T3	N0	M1	No	No	No	Yes	No	No/Unknown	No/Unknown	Other Cause of Death	58
1216826	White	Single (never married)	2011	85+	Positive histology	Only one side - side unspecified	8140/3: Adenocarcinoma, NOS	Unknown	HR+/HER2- (Luminal A)	TX	N0	M1	Yes	No	No	No	No	No/Unknown	No/Unknown	Breast	53
1216868	White	Married (including common law)	2011	47	Positive histology	Left - origin of primary	8522/3: Infiltrating duct and lobular carcinoma	II	HR+/HER2- (Luminal A)	T2	N1	M1	No	Yes	No	No	No	Yes	Yes	Breast	4
1217834	Black	Married (including common law)	2011	38	Positive histology	Left - origin of primary	8500/3: Infiltrating duct carcinoma, NOS	III	HR+/HER2- (Luminal A)	T2	N1	M1	Yes	No	No	No	Yes	Yes	Yes	Breast	75
1218077	Other (American Indian/AK Native, Asian/Pacific Islander)	Married (including common law)	2011	36	Positive histology	Right - origin of primary	8500/3: Infiltrating duct carcinoma, NOS	III	HR+/HER2+ (Luminal B)	T4	N3	M1	No	No	No	No	Yes	Yes	Yes	Alive	87
1219243	Black	Single (never married)	2011	38	Positive histology	Right - origin of primary	8500/3: Infiltrating duct carcinoma, NOS	III	HR+/HER2- (Luminal A)	T2	N1	M1	No	No	No	No	No	Yes	Yes	Breast	53
1219575	Black	Married (including common law)	2011	40	Positive histology	Right - origin of primary	8500/3: Infiltrating duct carcinoma, NOS	Unknown	HR+/HER2+ (Luminal B)	T4	N1	M1	No	No	Yes	No	No	No/Unknown	Yes	Alive	87
1220243	White	Married (including common law)	2011	40	Positive histology	Right - origin of primary	8500/3: Infiltrating duct carcinoma, NOS	III	HR+/HER2- (Luminal A)	T4	N1	M1	Yes	No	Yes	No	No	Yes	Yes	Breast	20
1220282	Black	Divorced	2011	77	Radiography without microscopic confirm	Left - origin of primary	8010/3: Carcinoma, NOS	Unknown	Unknown	T1	N0	M1	Yes	No	No	Yes	No	No/Unknown	No/Unknown	Breast	9
1220771	White	Married (including common law)	2011	30	Positive histology	Left - origin of primary	8500/3: Infiltrating duct carcinoma, NOS	II	HR+/HER2- (Luminal A)	T2	N1	M1	No	No	No	No	No	No/Unknown	Yes	Alive	86
1221137	Other (American Indian/AK Native, Asian/Pacific Islander)	Widowed	2011	85+	Positive histology	Left - origin of primary	8500/3: Infiltrating duct carcinoma, NOS	I	HR+/HER2- (Luminal A)	T4	N0	M1	No	No	No	Yes	No	No/Unknown	No/Unknown	Cerebrovascular Diseases	55
1222688	White	Widowed	2010	63	Positive histology	Left - origin of primary	8500/3: Infiltrating duct carcinoma, NOS	Unknown	Unknown	TX	NX	M1	Yes	No	No	Yes	No	No/Unknown	No/Unknown	Breast	30
1222927	Black	Unknown	2011	62	Positive histology	Left - origin of primary	8500/3: Infiltrating duct carcinoma, NOS	III	HR-/HER2- (Triple Negative)	T1	N0	M1	Yes	No	Yes	Yes	No	Yes	No/Unknown	Breast	2
1223333	Other (American Indian/AK Native, Asian/Pacific Islander)	Married (including common law)	2011	60	Positive histology	Right - origin of primary	8500/3: Infiltrating duct carcinoma, NOS	II	HR+/HER2- (Luminal A)	TX	N0	M1	Yes	No	No	Yes	No	No/Unknown	Yes	Breast	49
1223341	White	Married (including common law)	2011	49	Positive histology	Right - origin of primary	8500/3: Infiltrating duct carcinoma, NOS	III	HR-/HER2- (Triple Negative)	T3	N3	M1	No	No	No	Yes	Yes	Yes	Yes	Breast	15
1223732	White	Divorced	2011	78	Positive histology	Right - origin of primary	8500/3: Infiltrating duct carcinoma, NOS	II	HR+/HER2- (Luminal A)	TX	N0	M1	Yes	No	No	No	No	No/Unknown	No/Unknown	Breast	10
1224241	White	Married (including common law)	2011	79	Positive histology	Left - origin of primary	8500/3: Infiltrating duct carcinoma, NOS	Unknown	HR+/HER2- (Luminal A)	T1	N2	M1	No	No	No	No	No	No/Unknown	No/Unknown	Alive	85
1224678	White	Married (including common law)	2011	52	Positive histology	Left - origin of primary	8520/3: Lobular carcinoma, NOS	Unknown	HR+/HER2- (Luminal A)	T1	N0	M1	Yes	No	Yes	No	No	Yes	No/Unknown	Breast	27
1224905	White	Widowed	2010	81	Positive histology	Left - origin of primary	8500/3: Infiltrating duct carcinoma, NOS	III	HR+/HER2- (Luminal A)	T1	N1	M1	No	No	Yes	No	Yes	Yes	No/Unknown	Breast	29
1225169	Black	Single (never married)	2011	53	Positive histology	Right - origin of primary	8500/3: Infiltrating duct carcinoma, NOS	II	HR+/HER2- (Luminal A)	T3	N1	M1	No	No	No	No	No	Yes	No/Unknown	Breast	17
1225678	White	Divorced	2011	69	Positive histology	Left - origin of primary	8500/3: Infiltrating duct carcinoma, NOS	III	HR-/HER2+ (HER2 enriched)	T4	N2	M1	Yes	No	Yes	No	Yes	No/Unknown	Yes	Breast	45
1225783	Other (American Indian/AK Native, Asian/Pacific Islander)	Widowed	2011	72	Positive histology	Right - origin of primary	8480/3: Mucinous adenocarcinoma	I	HR+/HER2- (Luminal A)	T2	N2	M1	Yes	No	No	No	Yes	Yes	No/Unknown	Breast	45
1225944	White	Married (including common law)	2011	77	Positive histology	Left - origin of primary	8500/3: Infiltrating duct carcinoma, NOS	II	HR+/HER2+ (Luminal B)	T1	N1	M1	Yes	No	No	Yes	No	No/Unknown	No/Unknown	Breast	28
1227287	White	Single (never married)	2012	65	Positive histology	Left - origin of primary	8523/3: Infiltrating duct mixed with other types of carcinoma	Unknown	HR+/HER2- (Luminal A)	T2	N3	M1	No	No	Yes	No	No	No/Unknown	No/Unknown	Breast	31
1228195	Other (American Indian/AK Native, Asian/Pacific Islander)	Married (including common law)	2011	52	Positive histology	Left - origin of primary	8530/3: Inflammatory carcinoma	III	HR+/HER2- (Luminal A)	T4	N1	M1	Yes	No	No	No	No	No/Unknown	Yes	Alive	85
1228223	White	Single (never married)	2010	37	Positive histology	Left - origin of primary	8500/3: Infiltrating duct carcinoma, NOS	Unknown	HR-/HER2+ (HER2 enriched)	TX	NX	M1	Yes	Yes	No	No	No	Yes	Yes	Alive	104
1228609	White	Married (including common law)	2011	51	Positive histology	Left - origin of primary	8500/3: Infiltrating duct carcinoma, NOS	Unknown	HR+/HER2- (Luminal A)	T1	N2	M1	Yes	No	No	Yes	Yes	No/Unknown	Yes	Other Cause of Death	76
1229181	White	Single (never married)	2011	57	Positive histology	Left - origin of primary	8140/3: Adenocarcinoma, NOS	III	Unknown	T1	N0	M1	Yes	Yes	No	No	No	No/Unknown	No/Unknown	Breast	2
1229245	White	Unmarried or Domestic Partner	2011	53	Positive histology	Right - origin of primary	8530/3: Inflammatory carcinoma	III	HR+/HER2- (Luminal A)	T4	N1	M1	Yes	No	No	No	No	Yes	Yes	Breast	55
1229369	Other (American Indian/AK Native, Asian/Pacific Islander)	Married (including common law)	2011	57	Positive histology	Right - origin of primary	8500/3: Infiltrating duct carcinoma, NOS	III	HR+/HER2+ (Luminal B)	T1	N0	M1	Yes	No	Yes	No	Yes	Yes	No/Unknown	Breast	28
1229899	White	Unknown	2011	80	Positive histology	Left - origin of primary	8530/3: Inflammatory carcinoma	IV	HR+/HER2- (Luminal A)	T4	N2	M1	Yes	No	No	No	Yes	Yes	Yes	Breast	9
1231444	White	Divorced	2010	58	Positive histology	Left - origin of primary	8500/3: Infiltrating duct carcinoma, NOS	III	Unknown	T4	N0	M1	Yes	No	Yes	Yes	Yes	No/Unknown	No/Unknown	Breast	0
1231717	Black	Married (including common law)	2012	55	Positive histology	Right - origin of primary	8520/3: Lobular carcinoma, NOS	I	HR+/HER2- (Luminal A)	T2	N1	M1	Yes	No	No	No	No	No/Unknown	No/Unknown	Alive	83
1231785	White	Married (including common law)	2012	55	Positive histology	Paired site, but no information concerning laterality	8010/3: Carcinoma, NOS	Unknown	HR+/HER2- (Luminal A)	TX	N0	M1	Yes	No	No	No	No	Yes	No/Unknown	Breast	64
1232060	White	Married (including common law)	2012	54	Positive histology	Left - origin of primary	8500/3: Infiltrating duct carcinoma, NOS	III	HR+/HER2+ (Luminal B)	T3	N0	M1	Yes	No	No	No	No	Yes	No/Unknown	Breast	16
1232088	White	Single (never married)	2012	64	Positive histology	Right - origin of primary	8500/3: Infiltrating duct carcinoma, NOS	III	HR+/HER2- (Luminal A)	T2	N2	M1	Yes	No	No	No	Yes	Yes	Yes	Breast	58
1232171	White	Married (including common law)	2011	62	Positive histology	Right - origin of primary	8500/3: Infiltrating duct carcinoma, NOS	II	HR+/HER2- (Luminal A)	T3	N1	M1	Yes	No	No	No	Yes	No/Unknown	Yes	Breast	39
1232394	White	Divorced	2012	53	Positive histology	Right - origin of primary	8520/3: Lobular carcinoma, NOS	II	HR+/HER2+ (Luminal B)	T3	N2	M1	No	No	No	No	No	No/Unknown	Yes	Breast	37
1232402	Black	Married (including common law)	2011	59	Positive histology	Right - origin of primary	8520/3: Lobular carcinoma, NOS	Unknown	HR+/HER2+ (Luminal B)	TX	N1	M1	No	No	No	No	No	No/Unknown	Yes	Breast	22
1233092	White	Married (including common law)	2011	46	Positive histology	Left - origin of primary	8500/3: Infiltrating duct carcinoma, NOS	II	HR+/HER2+ (Luminal B)	T4	N3	M1	Yes	No	No	No	No	No/Unknown	Yes	Alive	87
1233494	White	Divorced	2011	59	Positive histology	Right - origin of primary	8540/3: Paget disease, mammary	Unknown	HR+/HER2- (Luminal A)	TX	NX	M1	Yes	No	No	No	No	No/Unknown	Yes	Breast	21
1233542	White	Married (including common law)	2012	64	Positive histology	Right - origin of primary	8500/3: Infiltrating duct carcinoma, NOS	II	HR-/HER2+ (HER2 enriched)	T4	N1	M1	Yes	No	No	Yes	No	No/Unknown	Yes	Breast	33
1233624	Black	Married (including common law)	2012	57	Positive histology	Right - origin of primary	8500/3: Infiltrating duct carcinoma, NOS	III	HR+/HER2- (Luminal A)	TX	N1	M1	No	No	No	Yes	No	No/Unknown	No/Unknown	Breast	33
1234076	Other (American Indian/AK Native, Asian/Pacific Islander)	Married (including common law)	2012	57	Positive histology	Right - origin of primary	8507/3: Ductal carcinoma, micropapillary	III	HR+/HER2- (Luminal A)	T1	N3	M1	No	No	No	No	Yes	Yes	Yes	Alive	82
1234230	White	Unmarried or Domestic Partner	2012	57	Positive histology	Left - origin of primary	8520/3: Lobular carcinoma, NOS	II	HR+/HER2- (Luminal A)	T3	N2	M1	Yes	No	No	No	Yes	No/Unknown	No/Unknown	Breast	44
1234979	Black	Widowed	2012	85+	Positive histology	Left - origin of primary	8500/3: Infiltrating duct carcinoma, NOS	II	HR+/HER2- (Luminal A)	T3	N1	M1	Yes	No	No	Yes	No	No/Unknown	No/Unknown	Lung and Bronchus	1
1235052	White	Married (including common law)	2012	45	Positive histology	Left - origin of primary	8520/3: Lobular carcinoma, NOS	Unknown	HR+/HER2- (Luminal A)	T1	N1	M1	Yes	No	No	No	Yes	No/Unknown	No/Unknown	Breast	46
1236512	White	Unknown	2012	60	Positive histology	Right - origin of primary	8500/3: Infiltrating duct carcinoma, NOS	II	HR+/HER2+ (Luminal B)	T2	N1	M1	Yes	No	No	No	No	No/Unknown	No/Unknown	Breast	22
1237605	White	Married (including common law)	2012	27	Positive histology	Left - origin of primary	8500/3: Infiltrating duct carcinoma, NOS	III	HR+/HER2+ (Luminal B)	T3	N3	M1	No	No	No	No	Yes	Yes	Yes	Alive	83
1238610	White	Widowed	2012	85+	Positive histology	Paired site, but no information concerning laterality	8140/3: Adenocarcinoma, NOS	Unknown	HR-/HER2- (Triple Negative)	TX	NX	M1	Yes	No	No	No	No	Yes	No/Unknown	Breast	1
1238697	White	Single (never married)	2012	64	Positive histology	Right - origin of primary	8010/3: Carcinoma, NOS	Unknown	Unknown	TX	N0	M1	Yes	No	No	No	No	No/Unknown	No/Unknown	Breast	4
1239498	White	Married (including common law)	2012	63	Positive histology	Left - origin of primary	8500/3: Infiltrating duct carcinoma, NOS	II	HR+/HER2- (Luminal A)	T1	N0	M1	Yes	No	Yes	Yes	No	No/Unknown	Yes	Breast	39
1239949	White	Widowed	2012	85+	Positive histology	Left - origin of primary	8500/3: Infiltrating duct carcinoma, NOS	II	HR-/HER2- (Triple Negative)	T4	N0	M1	Yes	No	No	Yes	No	Yes	Yes	Breast	2
1239976	Other (American Indian/AK Native, Asian/Pacific Islander)	Married (including common law)	2012	62	Positive histology	Left - origin of primary	8500/3: Infiltrating duct carcinoma, NOS	II	HR+/HER2- (Luminal A)	T4	N1	M1	Yes	No	No	Yes	No	No/Unknown	No/Unknown	Other Cause of Death	4
1240209	White	Married (including common law)	2012	65	Positive histology	Left - origin of primary	8500/3: Infiltrating duct carcinoma, NOS	Unknown	HR+/HER2- (Luminal A)	T4	N2	M1	Yes	No	No	Yes	No	Yes	No/Unknown	Breast	26
1241244	Other (American Indian/AK Native, Asian/Pacific Islander)	Married (including common law)	2011	39	Positive histology	Left - origin of primary	8522/3: Infiltrating duct and lobular carcinoma	III	HR+/HER2- (Luminal A)	T1	N0	M1	No	No	Yes	No	Yes	No/Unknown	Yes	Breast	33
1241387	Black	Single (never married)	2011	47	Positive histology	Left - origin of primary	8500/3: Infiltrating duct carcinoma, NOS	II	HR+/HER2+ (Luminal B)	T4	N0	M1	No	No	Yes	Yes	No	No/Unknown	Yes	Breast	41
1241448	Other (American Indian/AK Native, Asian/Pacific Islander)	Married (including common law)	2012	34	Positive histology	Right - origin of primary	8500/3: Infiltrating duct carcinoma, NOS	III	HR+/HER2+ (Luminal B)	T2	N2	M1	Yes	No	No	No	Yes	Yes	Yes	Breast	41
1241575	Black	Single (never married)	2012	68	Positive histology	Left - origin of primary	8520/3: Lobular carcinoma, NOS	II	HR+/HER2+ (Luminal B)	T2	N1	M1	Yes	No	No	No	No	Yes	Yes	Alive	80
1241979	White	Divorced	2012	47	Positive histology	Left - origin of primary	8500/3: Infiltrating duct carcinoma, NOS	II	HR-/HER2+ (HER2 enriched)	T3	N1	M1	No	No	No	No	Yes	Yes	Yes	Breast	21
1242077	Other (American Indian/AK Native, Asian/Pacific Islander)	Unknown	2012	53	Positive histology	Right - origin of primary	8500/3: Infiltrating duct carcinoma, NOS	II	HR+/HER2+ (Luminal B)	T2	N3	M1	Yes	No	Yes	No	No	Yes	Yes	Alive	76
1242463	White	Married (including common law)	2012	85+	Positive histology	Right - origin of primary	8522/3: Infiltrating duct and lobular carcinoma	II	HR+/HER2- (Luminal A)	T2	N2	M1	Yes	No	No	No	Yes	No/Unknown	No/Unknown	Breast	61
1243444	White	Single (never married)	2012	59	Positive histology	Paired site, but no information concerning laterality	8140/3: Adenocarcinoma, NOS	Unknown	Unknown	T0	N0	M1	Yes	No	No	No	No	No/Unknown	No/Unknown	Miscellaneous Malignant Cancer	23
1243675	Other (American Indian/AK Native, Asian/Pacific Islander)	Married (including common law)	2012	61	Positive exfoliative cytology, no positive histology	Right - origin of primary	8140/3: Adenocarcinoma, NOS	Unknown	HR+/HER2- (Luminal A)	T1	N1	M1	Yes	No	No	No	No	No/Unknown	No/Unknown	Breast	15
1243771	White	Married (including common law)	2012	50	Positive histology	Right - origin of primary	8500/3: Infiltrating duct carcinoma, NOS	II	HR+/HER2- (Luminal A)	T2	N1	M1	No	No	No	No	Yes	Yes	Yes	Alive	80
1244634	Black	Widowed	2012	57	Positive histology	Left - origin of primary	8500/3: Infiltrating duct carcinoma, NOS	III	HR-/HER2- (Triple Negative)	T4	N1	M1	No	No	No	No	Yes	No/Unknown	Yes	Alive	25
1244851	White	Unknown	2012	67	Positive histology	Left - origin of primary	8500/3: Infiltrating duct carcinoma, NOS	III	HR-/HER2- (Triple Negative)	TX	N1	M1	No	No	Yes	No	No	No/Unknown	Yes	Breast	5
1245494	White	Single (never married)	2012	65	Positive histology	Right - origin of primary	8246/3: Neuroendocrine carcinoma, NOS	III	HR+/HER2- (Luminal A)	T0	N1	M1	Yes	Yes	No	Yes	No	Yes	Yes	Miscellaneous Malignant Cancer	13
1246262	Other (American Indian/AK Native, Asian/Pacific Islander)	Single (never married)	2012	69	Positive histology	Left - origin of primary	8500/3: Infiltrating duct carcinoma, NOS	II	HR+/HER2- (Luminal A)	T2	N1	M1	Yes	No	No	No	No	Yes	No/Unknown	Alive	79
1246409	White	Married (including common law)	2012	85+	Positive histology	Left - origin of primary	8500/3: Infiltrating duct carcinoma, NOS	II	HR+/HER2- (Luminal A)	T4	N0	M1	Yes	No	No	No	No	No/Unknown	No/Unknown	Breast	42
1246579	White	Single (never married)	2012	48	Positive histology	Right - origin of primary	8500/3: Infiltrating duct carcinoma, NOS	I	HR+/HER2- (Luminal A)	T2	N1	M1	Yes	No	No	No	No	No/Unknown	Yes	Breast	43
1246617	Black	Married (including common law)	2012	52	Positive histology	Right - origin of primary	8500/3: Infiltrating duct carcinoma, NOS	III	HR-/HER2- (Triple Negative)	T2	N0	M1	No	No	No	Yes	Yes	Yes	Yes	Breast	10
1246628	Other (American Indian/AK Native, Asian/Pacific Islander)	Widowed	2012	68	Positive histology	Left - origin of primary	8500/3: Infiltrating duct carcinoma, NOS	III	HR+/HER2- (Luminal A)	T2	N0	M1	Yes	No	No	Yes	No	Yes	No/Unknown	Alive	0
1247241	White	Divorced	2012	67	Positive histology	Left - origin of primary	8500/3: Infiltrating duct carcinoma, NOS	III	Unknown	T1	NX	M1	No	Yes	No	No	No	Yes	Yes	Alzheimers (ICD-9 and 10 only)	23
1247524	White	Single (never married)	2012	40	Positive histology	Left - origin of primary	8500/3: Infiltrating duct carcinoma, NOS	Unknown	HR+/HER2- (Luminal A)	T4	N2	M1	Yes	No	No	No	No	No/Unknown	Yes	Breast	19
1248097	White	Divorced	2012	60	Positive histology	Left - origin of primary	8500/3: Infiltrating duct carcinoma, NOS	III	HR+/HER2- (Luminal A)	T2	N1	M1	Yes	No	No	Yes	No	No/Unknown	Yes	Breast	43
1248188	White	Widowed	2012	74	Positive histology	Left - origin of primary	8010/3: Carcinoma, NOS	Unknown	HR+/HER2- (Luminal A)	T2	NX	M1	Yes	No	Yes	Yes	No	No/Unknown	Yes	Breast	4
1248474	White	Single (never married)	2012	69	Positive histology	Left - origin of primary	8503/3: Intraductal papillary adenocarcinoma with invasion	Unknown	HR+/HER2- (Luminal A)	T3	N1	M1	No	No	No	No	No	No/Unknown	Yes	Breast	20
1248815	White	Married (including common law)	2012	67	Positive histology	Right - origin of primary	8140/3: Adenocarcinoma, NOS	Unknown	HR-/HER2- (Triple Negative)	T0	N1	M1	No	No	Yes	No	No	No/Unknown	Yes	Breast	17
1249016	Black	Divorced	2012	63	Positive histology	Left - origin of primary	8500/3: Infiltrating duct carcinoma, NOS	II	HR+/HER2- (Luminal A)	T4	N0	M1	No	No	No	No	No	No/Unknown	No/Unknown	Breast	18
1249274	White	Married (including common law)	2012	61	Positive histology	Left - origin of primary	8500/3: Infiltrating duct carcinoma, NOS	III	HR+/HER2- (Luminal A)	T3	N1	M1	No	No	No	No	Yes	Yes	Yes	Alive	77
1249491	White	Married (including common law)	2012	43	Positive histology	Right - origin of primary	8520/3: Lobular carcinoma, NOS	I	HR+/HER2- (Luminal A)	T3	N1	M1	Yes	No	No	No	No	Yes	Yes	Breast	42
1249699	White	Married (including common law)	2012	57	Positive histology	Right - origin of primary	8500/3: Infiltrating duct carcinoma, NOS	II	HR+/HER2+ (Luminal B)	T1	N1	M1	Yes	No	Yes	No	No	No/Unknown	Yes	Alive	83
1249942	White	Married (including common law)	2012	72	Positive histology	Left - origin of primary	8575/3: Metaplastic carcinoma, NOS	III	HR+/HER2- (Luminal A)	T4	N3	M1	No	No	No	Yes	Yes	No/Unknown	No/Unknown	Breast	6
1250050	Other (American Indian/AK Native, Asian/Pacific Islander)	Single (never married)	2012	68	Positive histology	Right - origin of primary	8500/3: Infiltrating duct carcinoma, NOS	II	HR+/HER2+ (Luminal B)	T2	N0	M1	No	No	No	Yes	No	No/Unknown	No/Unknown	Breast	0
1250304	White	Married (including common law)	2012	75	Positive histology	Right - origin of primary	8500/3: Infiltrating duct carcinoma, NOS	III	HR+/HER2- (Luminal A)	T4	N1	M1	Yes	No	No	No	Yes	No/Unknown	No/Unknown	Breast	61
1250519	White	Married (including common law)	2012	59	Positive histology	Left - origin of primary	8046/3: Non-small cell carcinoma	III	HR-/HER2- (Triple Negative)	T1	N1	M1	Yes	Yes	No	No	No	Yes	Yes	Lung and Bronchus	31
1250546	White	Married (including common law)	2012	78	Positive histology	Left - origin of primary	8500/3: Infiltrating duct carcinoma, NOS	III	HR-/HER2- (Triple Negative)	T3	N1	M1	No	Yes	No	Yes	No	Yes	Yes	Breast	0
1250616	Other (American Indian/AK Native, Asian/Pacific Islander)	Unknown	2012	74	Positive histology	Left - origin of primary	8500/3: Infiltrating duct carcinoma, NOS	III	HR-/HER2- (Triple Negative)	T4	N3	M1	Yes	No	No	No	No	No/Unknown	Yes	Breast	13
1250850	Other (American Indian/AK Native, Asian/Pacific Islander)	Married (including common law)	2012	68	Positive histology	Right - origin of primary	8010/3: Carcinoma, NOS	II	HR-/HER2+ (HER2 enriched)	T2	N2	M1	No	No	No	No	Yes	Yes	Yes	Alive	72
1251122	White	Married (including common law)	2012	67	Positive histology	Right - origin of primary	8500/3: Infiltrating duct carcinoma, NOS	II	HR+/HER2- (Luminal A)	T2	N0	M1	Yes	No	No	No	Yes	No/Unknown	No/Unknown	Alive	79
1251259	White	Married (including common law)	2011	48	Positive histology	Right - origin of primary	8500/3: Infiltrating duct carcinoma, NOS	Unknown	HR+/HER2- (Luminal A)	T1	N1	M1	Yes	No	No	No	No	Yes	No/Unknown	Breast	39
1251572	White	Widowed	2012	72	Positive histology	Right - origin of primary	8520/3: Lobular carcinoma, NOS	Unknown	HR+/HER2- (Luminal A)	T1	N1	M1	Yes	No	No	No	No	No/Unknown	Yes	Breast	11
1251736	Other (American Indian/AK Native, Asian/Pacific Islander)	Married (including common law)	2012	50	Positive histology	Left - origin of primary	8500/3: Infiltrating duct carcinoma, NOS	II	HR+/HER2- (Luminal A)	T2	N2	M1	Yes	No	Yes	Yes	No	No/Unknown	Yes	Breast	38
1252040	Other (American Indian/AK Native, Asian/Pacific Islander)	Widowed	2012	76	Positive histology	Right - origin of primary	8500/3: Infiltrating duct carcinoma, NOS	II	HR+/HER2- (Luminal A)	T2	N1	M1	Yes	No	No	No	No	No/Unknown	No/Unknown	Breast	76
1252545	Other (American Indian/AK Native, Asian/Pacific Islander)	Married (including common law)	2011	55	Positive histology	Right - origin of primary	8500/3: Infiltrating duct carcinoma, NOS	II	HR+/HER2- (Luminal A)	T3	N1	M1	Yes	No	No	No	No	No/Unknown	Yes	Breast	46
1252667	White	Divorced	2012	56	Positive histology	Left - origin of primary	8530/3: Inflammatory carcinoma	Unknown	Unknown	T4	NX	M1	No	Yes	No	No	No	Yes	Yes	Alive	41
1252900	Other (American Indian/AK Native, Asian/Pacific Islander)	Married (including common law)	2012	42	Positive histology	Left - origin of primary	8500/3: Infiltrating duct carcinoma, NOS	III	HR+/HER2- (Luminal A)	T2	N1	M1	No	No	No	No	Yes	Yes	Yes	Alive	76
1253906	Other (American Indian/AK Native, Asian/Pacific Islander)	Unknown	2012	61	Positive histology	Left - origin of primary	8500/3: Infiltrating duct carcinoma, NOS	III	HR-/HER2- (Triple Negative)	T4	N1	M1	No	No	Yes	Yes	No	No/Unknown	Yes	Breast	8
1254498	White	Married (including common law)	2012	65	Positive histology	Right - origin of primary	8500/3: Infiltrating duct carcinoma, NOS	II	HR+/HER2- (Luminal A)	T4	N1	M1	Yes	No	No	No	Yes	No/Unknown	No/Unknown	Breast	74
1254604	White	Married (including common law)	2012	70	Positive histology	Left - origin of primary	8500/3: Infiltrating duct carcinoma, NOS	III	HR+/HER2- (Luminal A)	T4	N2	M1	No	No	Yes	No	No	No/Unknown	Yes	Breast	23
1254639	White	Married (including common law)	2012	52	Positive histology	Bilateral, single primary	8524/3: Infiltrating lobular mixed with other types of carcinoma	Unknown	HR+/HER2- (Luminal A)	T4	N3	M1	Yes	No	No	Yes	No	Yes	No/Unknown	Breast	2
1255495	White	Single (never married)	2012	44	Positive histology	Left - origin of primary	8500/3: Infiltrating duct carcinoma, NOS	III	HR+/HER2- (Luminal A)	T1	N1	M1	No	No	Yes	No	Yes	Yes	Yes	Breast	27
1255939	White	Widowed	2012	76	Positive histology	Left - origin of primary	8500/3: Infiltrating duct carcinoma, NOS	II	HR+/HER2- (Luminal A)	T4	N3	M1	Yes	Yes	No	No	No	Yes	No/Unknown	Breast	1
1256119	Other (American Indian/AK Native, Asian/Pacific Islander)	Married (including common law)	2012	63	Positive histology	Right - origin of primary	8520/3: Lobular carcinoma, NOS	Unknown	HR+/HER2- (Luminal A)	T2	N0	M1	Yes	No	No	No	No	No/Unknown	Yes	Breast	43
1256728	White	Divorced	2012	63	Positive histology	Left - origin of primary	8500/3: Infiltrating duct carcinoma, NOS	II	HR+/HER2+ (Luminal B)	T4	N3	M1	Yes	No	No	Yes	Yes	No/Unknown	Yes	Alive	72
1256875	Other (American Indian/AK Native, Asian/Pacific Islander)	Married (including common law)	2012	38	Positive histology	Right - origin of primary	8500/3: Infiltrating duct carcinoma, NOS	III	HR+/HER2+ (Luminal B)	T2	N0	M1	No	No	Yes	No	No	No/Unknown	Yes	Alive	74
1257213	Black	Widowed	2012	55	Positive histology	Right - origin of primary	8520/3: Lobular carcinoma, NOS	II	HR+/HER2- (Luminal A)	TX	N0	M1	No	No	No	No	No	No/Unknown	No/Unknown	Ovary	46
1258512	Other (American Indian/AK Native, Asian/Pacific Islander)	Widowed	2012	51	Positive histology	Left - origin of primary	8500/3: Infiltrating duct carcinoma, NOS	II	HR-/HER2+ (HER2 enriched)	T4	N3	M1	Yes	No	No	No	Yes	No/Unknown	Yes	Alive	46
1258798	White	Married (including common law)	2012	33	Positive histology	Right - origin of primary	8500/3: Infiltrating duct carcinoma, NOS	II	HR+/HER2- (Luminal A)	T2	N1	M1	Yes	No	No	No	No	No/Unknown	No/Unknown	Breast	24
1259025	Black	Single (never married)	2012	46	Positive histology	Left - origin of primary	8500/3: Infiltrating duct carcinoma, NOS	III	HR+/HER2- (Luminal A)	T4	N1	M1	Yes	No	Yes	Yes	No	Yes	No/Unknown	Breast	5
1259055	White	Divorced	2012	80	Positive histology	Right - origin of primary	8520/3: Lobular carcinoma, NOS	I	HR+/HER2- (Luminal A)	T2	N3	M1	Yes	No	Yes	No	No	No/Unknown	Yes	Breast	18
1259239	White	Widowed	2012	85+	Radiography without microscopic confirm	Left - origin of primary	8010/3: Carcinoma, NOS	Unknown	Unknown	TX	N1	M1	Yes	No	Yes	Yes	No	No/Unknown	No/Unknown	Breast	3
1259510	Other (American Indian/AK Native, Asian/Pacific Islander)	Unknown	2012	50	Positive histology	Left - origin of primary	8522/3: Infiltrating duct and lobular carcinoma	III	HR+/HER2- (Luminal A)	T2	N0	M1	Yes	No	Yes	No	Yes	No/Unknown	Yes	Breast	76
1260029	White	Divorced	2012	60	Positive histology	Right - origin of primary	8500/3: Infiltrating duct carcinoma, NOS	Unknown	HR-/HER2- (Triple Negative)	T4	N0	M1	Yes	No	No	Yes	Yes	Yes	Yes	Breast	4
1260981	White	Single (never married)	2012	61	Positive exfoliative cytology, no positive histology	Left - origin of primary	8500/3: Infiltrating duct carcinoma, NOS	Unknown	HR+/HER2- (Luminal A)	T3	N1	M1	Yes	No	No	No	No	No/Unknown	Yes	Alive	75
1261384	Other (American Indian/AK Native, Asian/Pacific Islander)	Single (never married)	2012	55	Positive histology	Right - origin of primary	8500/3: Infiltrating duct carcinoma, NOS	I	HR-/HER2+ (HER2 enriched)	T1	N1	M1	No	No	No	No	Yes	No/Unknown	Yes	Alive	75
1261741	White	Married (including common law)	2012	70	Positive histology	Left - origin of primary	8500/3: Infiltrating duct carcinoma, NOS	III	HR-/HER2- (Triple Negative)	T2	N1	M1	Yes	No	No	Yes	No	No/Unknown	No/Unknown	Diseases of Heart	26
1261933	White	Unknown	2012	73	Positive histology	Left - origin of primary	8500/3: Infiltrating duct carcinoma, NOS	II	HR+/HER2+ (Luminal B)	T2	N0	M1	Yes	No	Yes	No	No	No/Unknown	Yes	Breast	0
1262127	White	Married (including common law)	2012	67	Positive histology	Left - origin of primary	8520/3: Lobular carcinoma, NOS	II	HR+/HER2- (Luminal A)	T3	N1	M1	Yes	No	No	No	Yes	Yes	Yes	Alive	74
1262828	Other (American Indian/AK Native, Asian/Pacific Islander)	Single (never married)	2012	43	Positive histology	Left - origin of primary	8500/3: Infiltrating duct carcinoma, NOS	III	HR+/HER2+ (Luminal B)	T3	N2	M1	Yes	No	No	No	Yes	No/Unknown	Yes	Alive	76
1263335	White	Widowed	2012	81	Positive histology	Left - origin of primary	8401/3: Apocrine adenocarcinoma	II	HR-/HER2- (Triple Negative)	T2	N1	M1	Yes	No	No	Yes	Yes	Yes	No/Unknown	Breast	2
1264081	White	Widowed	2012	74	Positive histology	Right - origin of primary	8480/3: Mucinous adenocarcinoma	II	HR+/HER2- (Luminal A)	T3	N0	M1	No	No	No	Yes	No	No/Unknown	No/Unknown	Alive	75
1264227	White	Married (including common law)	2012	37	Positive histology	Left - origin of primary	8500/3: Infiltrating duct carcinoma, NOS	III	HR+/HER2- (Luminal A)	T4	N3	M1	Yes	No	No	No	No	No/Unknown	Yes	Alive	66
1264322	White	Married (including common law)	2012	56	Positive histology	Left - origin of primary	8500/3: Infiltrating duct carcinoma, NOS	III	HR+/HER2- (Luminal A)	T4	N1	M1	Yes	No	No	Yes	Yes	No/Unknown	Yes	Breast	41
1264423	White	Single (never married)	2012	34	Positive histology	Left - origin of primary	8500/3: Infiltrating duct carcinoma, NOS	II	HR+/HER2- (Luminal A)	T3	N1	M1	Yes	No	No	No	No	Yes	Yes	Breast	16
1264872	Black	Widowed	2012	64	Positive histology	Left - origin of primary	8500/3: Infiltrating duct carcinoma, NOS	II	HR+/HER2- (Luminal A)	T4	N1	M1	Yes	No	Yes	Yes	No	Yes	No/Unknown	Breast	11
1265477	White	Widowed	2012	64	Positive histology	Right - origin of primary	8520/3: Lobular carcinoma, NOS	II	HR+/HER2- (Luminal A)	T3	N1	M1	No	No	Yes	No	No	No/Unknown	Yes	Breast	57
1265513	Other (American Indian/AK Native, Asian/Pacific Islander)	Single (never married)	2012	58	Positive histology	Right - origin of primary	8500/3: Infiltrating duct carcinoma, NOS	II	HR-/HER2+ (HER2 enriched)	T4	N0	M1	No	No	No	Yes	No	Yes	Yes	Alive	76
1265828	White	Married (including common law)	2012	64	Positive histology	Right - origin of primary	8140/3: Adenocarcinoma, NOS	Unknown	Unknown	T0	N2	M1	Yes	No	No	No	No	Yes	Yes	Breast	34
1266192	White	Single (never married)	2012	52	Positive histology	Right - origin of primary	8980/3: Carcinosarcoma, NOS	III	Recode not available	T4	N1	M1	No	No	No	Yes	Yes	No/Unknown	Yes	Breast	14
1266221	White	Single (never married)	2012	60	Positive histology	Right - origin of primary	8523/3: Infiltrating duct mixed with other types of carcinoma	III	HR+/HER2- (Luminal A)	T2	N1	M1	Yes	No	No	No	No	Yes	Yes	Breast	66
1266717	Other (American Indian/AK Native, Asian/Pacific Islander)	Divorced	2012	85+	Radiography without microscopic confirm	Left - origin of primary	8520/3: Lobular carcinoma, NOS	Unknown	Unknown	T4	N0	M1	No	No	Yes	Yes	No	No/Unknown	No/Unknown	Breast	5
1266959	White	Married (including common law)	2012	85+	Positive histology	Left - origin of primary	8500/3: Infiltrating duct carcinoma, NOS	Unknown	Unknown	TX	N1	M1	Yes	No	No	No	No	No/Unknown	No/Unknown	Breast	53
1267328	White	Widowed	2012	72	Positive histology	Left - origin of primary	8530/3: Inflammatory carcinoma	Unknown	HR-/HER2- (Triple Negative)	T4	NX	M1	No	No	No	Yes	No	No/Unknown	No/Unknown	Breast	0
1267566	White	Married (including common law)	2012	77	Positive histology	Right - origin of primary	8520/3: Lobular carcinoma, NOS	III	HR+/HER2- (Luminal A)	T3	N3	M1	Yes	No	Yes	No	Yes	No/Unknown	No/Unknown	Breast	62
1267713	White	Married (including common law)	2012	60	Positive histology	Right - origin of primary	8520/3: Lobular carcinoma, NOS	I	HR+/HER2- (Luminal A)	T1	N0	M1	Yes	No	No	No	No	No/Unknown	No/Unknown	Breast	50
1267749	White	Widowed	2012	73	Positive histology	Left - origin of primary	8500/3: Infiltrating duct carcinoma, NOS	II	HR+/HER2- (Luminal A)	T1	N1	M1	No	No	No	Yes	Yes	Yes	No/Unknown	Alive	78
1268469	Black	Divorced	2012	85+	Positive histology	Right - origin of primary	8500/3: Infiltrating duct carcinoma, NOS	III	HR+/HER2+ (Luminal B)	T4	N0	M1	Yes	No	No	No	No	No/Unknown	No/Unknown	Breast	38
1269036	Other (American Indian/AK Native, Asian/Pacific Islander)	Married (including common law)	2012	36	Positive histology	Left - origin of primary	8500/3: Infiltrating duct carcinoma, NOS	III	HR+/HER2- (Luminal A)	T1	N2	M1	No	No	No	Yes	Yes	Yes	Yes	Alive	72
1270579	White	Married (including common law)	2012	44	Positive histology	Right - origin of primary	8500/3: Infiltrating duct carcinoma, NOS	II	HR+/HER2- (Luminal A)	T2	N1	M1	Yes	No	No	Yes	No	No/Unknown	No/Unknown	Breast	41
1270582	White	Widowed	2012	84	Positive histology	Left - origin of primary	8046/3: Non-small cell carcinoma	III	HR-/HER2+ (HER2 enriched)	TX	N1	M1	No	No	No	No	No	No/Unknown	No/Unknown	Breast	1
1270765	White	Single (never married)	2012	53	Positive histology	Right - origin of primary	8500/3: Infiltrating duct carcinoma, NOS	II	HR-/HER2- (Triple Negative)	T2	N1	M1	Yes	No	No	No	No	Yes	Yes	Breast	9
1271517	Other (American Indian/AK Native, Asian/Pacific Islander)	Single (never married)	2012	56	Positive histology	Left - origin of primary	8010/3: Carcinoma, NOS	Unknown	HR+/HER2- (Luminal A)	T4	N2	M1	Yes	No	No	Yes	No	No/Unknown	Yes	Breast	14
1272536	White	Widowed	2013	85+	Positive histology	Left - origin of primary	8500/3: Infiltrating duct carcinoma, NOS	II	HR+/HER2+ (Luminal B)	T2	NX	M1	Yes	No	No	No	No	No/Unknown	No/Unknown	Breast	0
1272565	White	Married (including common law)	2012	70	Positive histology	Left - origin of primary	8500/3: Infiltrating duct carcinoma, NOS	II	HR+/HER2+ (Luminal B)	T4	N1	M1	No	No	No	No	No	No/Unknown	Yes	Accidents and Adverse Effects	26
1272596	White	Widowed	2012	77	Positive histology	Left - origin of primary	8520/3: Lobular carcinoma, NOS	I	HR+/HER2+ (Luminal B)	T2	N2	M1	No	No	Yes	No	No	No/Unknown	No/Unknown	Breast	49
1272839	White	Married (including common law)	2013	58	Positive histology	Right - origin of primary	8500/3: Infiltrating duct carcinoma, NOS	II	HR+/HER2+ (Luminal B)	T4	N1	M1	Yes	No	No	Yes	No	No/Unknown	Yes	Alive	71
1273483	White	Married (including common law)	2012	42	Positive histology	Right - origin of primary	8523/3: Infiltrating duct mixed with other types of carcinoma	III	HR+/HER2- (Luminal A)	T2	N2	M1	Yes	No	No	No	Yes	Yes	No/Unknown	Breast	32
1273515	White	Single (never married)	2013	55	Positive histology	Right - origin of primary	8500/3: Infiltrating duct carcinoma, NOS	II	HR-/HER2+ (HER2 enriched)	T4	N2	M1	Yes	No	No	No	No	No/Unknown	Yes	Alive	71
1274052	White	Married (including common law)	2013	49	Positive histology	Left - origin of primary	8520/3: Lobular carcinoma, NOS	II	HR+/HER2- (Luminal A)	T2	N1	M1	Yes	No	No	No	No	No/Unknown	Yes	Breast	44
1274347	Black	Single (never married)	2013	61	Positive histology	Right - origin of primary	8500/3: Infiltrating duct carcinoma, NOS	III	HR+/HER2- (Luminal A)	T1	N0	M1	Yes	No	No	No	Yes	Yes	No/Unknown	Breast	15
1274412	White	Married (including common law)	2013	69	Positive histology	Left - origin of primary	8500/3: Infiltrating duct carcinoma, NOS	II	Unknown	T4	N2	M1	Yes	No	No	No	No	Yes	Yes	Breast	36
1274432	White	Widowed	2013	85+	Positive histology	Right - origin of primary	8500/3: Infiltrating duct carcinoma, NOS	III	HR+/HER2- (Luminal A)	T2	N0	M1	Yes	No	No	No	No	Yes	No/Unknown	Breast	22
1275703	White	Widowed	2013	65	Clinical diagnosis only	Left - origin of primary	8000/3: Neoplasm, malignant	Unknown	Unknown	T4	N1	M1	No	Yes	No	No	No	Yes	Yes	Brain and Other Nervous System	12
1275858	Other (American Indian/AK Native, Asian/Pacific Islander)	Unknown	2013	72	Positive histology	Right - origin of primary	8500/3: Infiltrating duct carcinoma, NOS	III	HR+/HER2- (Luminal A)	T4	N1	M1	Yes	No	No	No	Yes	No/Unknown	No/Unknown	Breast	14
1275968	Other (American Indian/AK Native, Asian/Pacific Islander)	Unknown	2013	42	Positive histology	Left - origin of primary	8530/3: Inflammatory carcinoma	II	HR-/HER2- (Triple Negative)	T4	N1	M1	No	No	No	No	No	No/Unknown	Yes	Breast	2
1276223	Other (American Indian/AK Native, Asian/Pacific Islander)	Single (never married)	2013	55	Positive histology	Left - origin of primary	8140/3: Adenocarcinoma, NOS	III	HR-/HER2- (Triple Negative)	T4	N3	M1	Yes	No	Yes	Yes	No	No/Unknown	Yes	Breast	2
1276558	White	Married (including common law)	2013	85+	Radiography without microscopic confirm	Left - origin of primary	8010/3: Carcinoma, NOS	Unknown	Unknown	T4	N1	M1	Yes	No	Yes	No	No	No/Unknown	No/Unknown	Breast	2
1276733	White	Married (including common law)	2013	84	Positive exfoliative cytology, no positive histology	Right - origin of primary	8140/3: Adenocarcinoma, NOS	Unknown	HR+/HER2- (Luminal A)	TX	N0	M1	Yes	No	Yes	No	No	No/Unknown	No/Unknown	Breast	14
1277507	Black	Divorced	2011	76	Positive histology	Paired site, but no information concerning laterality	8000/3: Neoplasm, malignant	Unknown	Unknown	T4	NX	M1	No	No	No	No	No	No/Unknown	No/Unknown	Breast	0
1278141	White	Single (never married)	2013	70	Positive histology	Left - origin of primary	8500/3: Infiltrating duct carcinoma, NOS	III	Unknown	TX	N1	M1	No	No	Yes	Yes	No	No/Unknown	Yes	Breast	4
1278665	Other (American Indian/AK Native, Asian/Pacific Islander)	Married (including common law)	2013	36	Positive histology	Left - origin of primary	8500/3: Infiltrating duct carcinoma, NOS	III	HR+/HER2- (Luminal A)	T4	N3	M1	Yes	No	Yes	No	Yes	Yes	Yes	Breast	14
1278846	White	Married (including common law)	2013	50	Positive histology	Left - origin of primary	8520/3: Lobular carcinoma, NOS	I	HR+/HER2- (Luminal A)	T1	N1	M1	Yes	No	No	No	No	No/Unknown	Yes	Breast	55
1279427	White	Married (including common law)	2013	82	Positive histology	Right - origin of primary	8520/3: Lobular carcinoma, NOS	II	Unknown	T1	N0	M1	Yes	No	Yes	No	No	No/Unknown	Yes	Breast	27
1279447	White	Unknown	2013	55	Positive histology	Left - origin of primary	8500/3: Infiltrating duct carcinoma, NOS	III	HR+/HER2+ (Luminal B)	T4	N0	M1	No	No	No	Yes	No	No/Unknown	Yes	Breast	48
1279795	White	Married (including common law)	2013	33	Positive histology	Right - origin of primary	8500/3: Infiltrating duct carcinoma, NOS	III	HR+/HER2- (Luminal A)	T2	N2	M1	No	No	No	No	Yes	Yes	Yes	Alive	63
1279934	White	Unmarried or Domestic Partner	2013	40	Positive histology	Left - origin of primary	8500/3: Infiltrating duct carcinoma, NOS	III	HR+/HER2+ (Luminal B)	T3	N1	M1	Yes	No	No	No	Yes	Yes	Yes	Alive	70
1280218	Black	Single (never married)	2013	40	Positive histology	Left - origin of primary	8500/3: Infiltrating duct carcinoma, NOS	III	HR+/HER2- (Luminal A)	T2	N1	M1	No	No	No	Yes	No	No/Unknown	No/Unknown	Breast	26
1282027	White	Married (including common law)	2013	74	Positive histology	Left - origin of primary	8480/3: Mucinous adenocarcinoma	I	HR+/HER2- (Luminal A)	T3	N0	M1	No	No	No	Yes	No	No/Unknown	No/Unknown	Breast	67
1282538	Other (American Indian/AK Native, Asian/Pacific Islander)	Single (never married)	2013	31	Positive histology	Left - origin of primary	8500/3: Infiltrating duct carcinoma, NOS	III	HR+/HER2+ (Luminal B)	T3	N1	M1	Yes	No	Yes	No	Yes	No/Unknown	Yes	Alive	61
1282558	White	Married (including common law)	2013	47	Positive histology	Left - origin of primary	8520/3: Lobular carcinoma, NOS	I	HR+/HER2- (Luminal A)	TX	N3	M1	No	No	No	No	No	No/Unknown	No/Unknown	Breast	6
1283521	Other (American Indian/AK Native, Asian/Pacific Islander)	Married (including common law)	2013	54	Positive exfoliative cytology, no positive histology	Paired site, but no information concerning laterality	8140/3: Adenocarcinoma, NOS	Unknown	Unknown	T0	NX	M1	No	No	Yes	Yes	No	No/Unknown	Yes	Breast	5
1283974	White	Single (never married)	2013	49	Positive histology	Right - origin of primary	8522/3: Infiltrating duct and lobular carcinoma	II	HR+/HER2- (Luminal A)	T4	N2	M1	No	No	No	No	Yes	Yes	Yes	Breast	64
1284200	White	Widowed	2013	85+	Positive histology	Right - origin of primary	8500/3: Infiltrating duct carcinoma, NOS	III	HR-/HER2- (Triple Negative)	T4	N1	M1	Yes	Yes	Yes	Yes	No	No/Unknown	No/Unknown	Breast	0
1284682	Other (American Indian/AK Native, Asian/Pacific Islander)	Married (including common law)	2013	37	Positive histology	Left - origin of primary	8500/3: Infiltrating duct carcinoma, NOS	III	HR+/HER2- (Luminal A)	T2	N0	M1	Yes	No	No	No	No	Yes	No/Unknown	Breast	28
1284740	Other (American Indian/AK Native, Asian/Pacific Islander)	Married (including common law)	2013	32	Positive histology	Right - origin of primary	8500/3: Infiltrating duct carcinoma, NOS	III	HR+/HER2- (Luminal A)	T4	N1	M1	Yes	No	No	No	No	No/Unknown	Yes	Breast	32
1284929	Other (American Indian/AK Native, Asian/Pacific Islander)	Divorced	2013	72	Positive histology	Left - origin of primary	8500/3: Infiltrating duct carcinoma, NOS	II	HR-/HER2- (Triple Negative)	T2	N1	M1	Yes	No	No	Yes	No	No/Unknown	No/Unknown	Breast	2
1285021	White	Married (including common law)	2013	65	Positive histology	Left - origin of primary	8500/3: Infiltrating duct carcinoma, NOS	III	HR+/HER2+ (Luminal B)	T1	N1	M1	Yes	No	No	No	No	No/Unknown	Yes	Breast	21
1285127	White	Widowed	2012	49	Positive histology	Left - origin of primary	8500/3: Infiltrating duct carcinoma, NOS	II	HR+/HER2+ (Luminal B)	T1	N1	M1	Yes	No	Yes	No	Yes	Yes	Yes	Alive	64
1285499	White	Married (including common law)	2013	85+	Positive histology	Only one side - side unspecified	8520/3: Lobular carcinoma, NOS	Unknown	Unknown	TX	NX	M1	Yes	No	No	No	No	No/Unknown	No/Unknown	Alive	68
1285516	White	Single (never married)	2012	55	Positive histology	Left - origin of primary	8500/3: Infiltrating duct carcinoma, NOS	II	HR+/HER2- (Luminal A)	T2	N0	M1	Yes	No	No	No	Yes	Yes	No/Unknown	Accidents and Adverse Effects	26
1285885	White	Married (including common law)	2012	70	Positive histology	Paired site, but no information concerning laterality	8140/3: Adenocarcinoma, NOS	Unknown	Unknown	T0	NX	M1	Yes	No	Yes	No	No	No/Unknown	No/Unknown	Miscellaneous Malignant Cancer	3
1286211	Other (American Indian/AK Native, Asian/Pacific Islander)	Married (including common law)	2013	78	Positive histology	Left - origin of primary	8500/3: Infiltrating duct carcinoma, NOS	II	HR-/HER2- (Triple Negative)	T4	N3	M1	No	No	No	No	Yes	No/Unknown	No/Unknown	Breast	6
1286701	White	Married (including common law)	2013	79	Positive histology	Left - origin of primary	8520/3: Lobular carcinoma, NOS	II	HR+/HER2- (Luminal A)	T1	N2	M1	Yes	No	No	No	Yes	Yes	No/Unknown	Breast	45
1286797	White	Separated	2013	48	Positive histology	Right - origin of primary	8500/3: Infiltrating duct carcinoma, NOS	III	HR-/HER2+ (HER2 enriched)	T3	N3	M1	No	No	No	Yes	Yes	No/Unknown	Yes	Breast	12
1286968	Black	Single (never married)	2013	85+	Positive histology	Left - origin of primary	8500/3: Infiltrating duct carcinoma, NOS	II	HR+/HER2- (Luminal A)	T4	N2	M1	Yes	No	No	No	No	Yes	No/Unknown	Breast	17
1287083	White	Widowed	2013	75	Positive histology	Left - origin of primary	8500/3: Infiltrating duct carcinoma, NOS	II	HR+/HER2- (Luminal A)	T1	N0	M1	Yes	No	Yes	No	No	No/Unknown	No/Unknown	Breast	23
1287311	White	Single (never married)	2013	58	Positive histology	Left - origin of primary	8500/3: Infiltrating duct carcinoma, NOS	III	HR-/HER2- (Triple Negative)	T1	N1	M1	No	No	Yes	No	Yes	No/Unknown	No/Unknown	Breast	2
1287708	White	Divorced	2013	45	Positive histology	Left - origin of primary	8140/3: Adenocarcinoma, NOS	Unknown	HR-/HER2- (Triple Negative)	T4	N3	M1	Yes	No	No	Yes	No	No/Unknown	Yes	Accidents and Adverse Effects	5
1287959	Other (American Indian/AK Native, Asian/Pacific Islander)	Married (including common law)	2013	33	Positive histology	Left - origin of primary	8500/3: Infiltrating duct carcinoma, NOS	III	HR+/HER2- (Luminal A)	T4	N2	M1	No	No	Yes	No	No	No/Unknown	Yes	Breast	8
1288021	Black	Married (including common law)	2013	52	Positive histology	Left - origin of primary	8523/3: Infiltrating duct mixed with other types of carcinoma	I	HR+/HER2- (Luminal A)	T3	N1	M1	No	No	Yes	No	Yes	Yes	Yes	Alive	66
1288672	White	Widowed	2013	83	Radiography without microscopic confirm	Right - origin of primary	8010/3: Carcinoma, NOS	Unknown	Unknown	TX	N1	M1	Yes	No	No	Yes	No	No/Unknown	No/Unknown	Breast	5
1288717	White	Married (including common law)	2013	74	Positive histology	Left - origin of primary	8500/3: Infiltrating duct carcinoma, NOS	III	HR+/HER2- (Luminal A)	T4	N3	M1	Yes	No	No	No	Yes	Yes	Yes	Breast	25
1288920	White	Married (including common law)	2013	78	Positive histology	Left - origin of primary	8520/3: Lobular carcinoma, NOS	I	Unknown	T1	N0	M1	Yes	No	No	No	No	Yes	No/Unknown	Breast	24
1289482	Other (American Indian/AK Native, Asian/Pacific Islander)	Separated	2013	66	Positive histology	Left - origin of primary	8500/3: Infiltrating duct carcinoma, NOS	II	HR+/HER2+ (Luminal B)	T4	N3	M1	No	No	Yes	No	No	No/Unknown	No/Unknown	Breast	16
1289727	White	Married (including common law)	2013	58	Positive histology	Paired site, but no information concerning laterality	8140/3: Adenocarcinoma, NOS	Unknown	HR+/HER2- (Luminal A)	T0	N0	M1	No	No	Yes	No	No	No/Unknown	Yes	Alive	66
1289916	White	Married (including common law)	2013	57	Positive histology	Left - origin of primary	8010/3: Carcinoma, NOS	IV	HR-/HER2- (Triple Negative)	T1	N1	M1	Yes	No	No	No	No	No/Unknown	Yes	Breast	29
1290028	Other (American Indian/AK Native, Asian/Pacific Islander)	Married (including common law)	2013	54	Positive histology	Paired site, but no information concerning laterality	8500/3: Infiltrating duct carcinoma, NOS	Unknown	Unknown	T0	N0	M1	Yes	No	No	No	No	No/Unknown	No/Unknown	Breast	49
1290287	White	Single (never married)	2013	67	Positive histology	Left - origin of primary	8500/3: Infiltrating duct carcinoma, NOS	III	HR+/HER2- (Luminal A)	T4	N3	M1	Yes	Yes	Yes	Yes	No	Yes	No/Unknown	Breast	27
1290468	Other (American Indian/AK Native, Asian/Pacific Islander)	Married (including common law)	2013	56	Positive histology	Left - origin of primary	8500/3: Infiltrating duct carcinoma, NOS	III	HR+/HER2+ (Luminal B)	T2	N1	M1	Yes	No	No	No	No	No/Unknown	Yes	Alive	46
1291208	White	Single (never married)	2013	63	Positive histology	Right - origin of primary	8500/3: Infiltrating duct carcinoma, NOS	II	HR+/HER2- (Luminal A)	T2	N1	M1	Yes	No	No	No	No	No/Unknown	Yes	Alive	49
1291951	White	Single (never married)	2013	64	Positive histology	Right - origin of primary	8500/3: Infiltrating duct carcinoma, NOS	Unknown	Unknown	T3	N1	M1	Yes	No	No	No	No	No/Unknown	Yes	Other Cause of Death	63
1293386	Other (American Indian/AK Native, Asian/Pacific Islander)	Married (including common law)	2013	39	Positive histology	Right - origin of primary	8500/3: Infiltrating duct carcinoma, NOS	III	HR+/HER2- (Luminal A)	T2	N2	M1	Yes	No	No	No	Yes	Yes	Yes	Alive	67
1293819	Other (American Indian/AK Native, Asian/Pacific Islander)	Unknown	2013	68	Positive histology	Left - origin of primary	8520/3: Lobular carcinoma, NOS	Unknown	HR+/HER2- (Luminal A)	T2	N2	M1	Yes	No	No	No	No	No/Unknown	No/Unknown	Breast	7
1293898	Black	Widowed	2013	85+	Positive histology	Right - origin of primary	8500/3: Infiltrating duct carcinoma, NOS	Unknown	HR-/HER2- (Triple Negative)	T4	NX	M1	No	No	No	Yes	No	No/Unknown	No/Unknown	Breast	0
1294508	White	Married (including common law)	2013	70	Positive histology	Right - origin of primary	8500/3: Infiltrating duct carcinoma, NOS	II	HR+/HER2- (Luminal A)	T3	N2	M1	Yes	No	No	No	Yes	Yes	No/Unknown	Alive	65
1295201	White	Unknown	2013	85+	Positive histology	Left - origin of primary	8500/3: Infiltrating duct carcinoma, NOS	Unknown	HR-/HER2- (Triple Negative)	T4	N1	M1	No	No	No	Yes	No	No/Unknown	No/Unknown	Breast	4
1295967	White	Single (never married)	2013	55	Positive histology	Right - origin of primary	8010/3: Carcinoma, NOS	III	HR-/HER2+ (HER2 enriched)	T0	N3	M1	Yes	No	No	No	No	Yes	No/Unknown	Breast	2
1296026	White	Married (including common law)	2013	44	Positive histology	Left - origin of primary	8522/3: Infiltrating duct and lobular carcinoma	III	HR+/HER2+ (Luminal B)	T2	N0	M1	Yes	No	No	No	Yes	Yes	Yes	Alive	58
1296074	White	Single (never married)	2013	70	Positive histology	Left - origin of primary	8500/3: Infiltrating duct carcinoma, NOS	II	HR+/HER2- (Luminal A)	T4	N3	M1	Yes	No	No	Yes	No	No/Unknown	No/Unknown	Alive	64
1296309	White	Married (including common law)	2013	56	Positive histology	Right - origin of primary	8500/3: Infiltrating duct carcinoma, NOS	Unknown	HR-/HER2+ (HER2 enriched)	TX	N3	M1	No	No	No	Yes	No	No/Unknown	Yes	Alive	56
1296537	Other (American Indian/AK Native, Asian/Pacific Islander)	Married (including common law)	2013	65	Positive histology	Paired site, but no information concerning laterality	8140/3: Adenocarcinoma, NOS	Unknown	HR+/HER2- (Luminal A)	T0	N1	M1	Yes	No	No	No	No	Yes	No/Unknown	Alive	63
1296709	Other (American Indian/AK Native, Asian/Pacific Islander)	Widowed	2013	85+	Positive histology	Right - origin of primary	8140/3: Adenocarcinoma, NOS	Unknown	HR+/HER2+ (Luminal B)	TX	NX	M1	Yes	No	No	No	No	No/Unknown	Yes	Breast	25
1296999	Black	Married (including common law)	2013	85+	Radiography without microscopic confirm	Right - origin of primary	8010/3: Carcinoma, NOS	Unknown	Unknown	T4	N0	M1	Yes	Yes	Yes	Yes	No	Yes	No/Unknown	Breast	1
1297122	Other (American Indian/AK Native, Asian/Pacific Islander)	Widowed	2013	85+	Positive histology	Left - origin of primary	8140/3: Adenocarcinoma, NOS	Unknown	HR+/HER2- (Luminal A)	T2	NX	M1	Yes	No	No	No	No	No/Unknown	No/Unknown	Breast	0
1297374	Other (American Indian/AK Native, Asian/Pacific Islander)	Married (including common law)	2013	49	Positive histology	Left - origin of primary	8500/3: Infiltrating duct carcinoma, NOS	II	Unknown	T3	N1	M1	Yes	No	Yes	No	No	No/Unknown	Yes	Alive	62
1297625	White	Separated	2013	65	Positive histology	Right - origin of primary	8480/3: Mucinous adenocarcinoma	II	HR+/HER2- (Luminal A)	T4	NX	M1	Yes	No	No	Yes	Yes	No/Unknown	No/Unknown	Breast	35
1298786	White	Married (including common law)	2013	76	Positive histology	Right - origin of primary	8046/3: Non-small cell carcinoma	Unknown	Unknown	TX	N1	M1	No	No	No	Yes	No	No/Unknown	Yes	Miscellaneous Malignant Cancer	33
1300264	White	Widowed	2013	85+	Positive histology	Left - origin of primary	8010/3: Carcinoma, NOS	Unknown	Unknown	TX	N0	M1	No	No	Yes	Yes	No	No/Unknown	No/Unknown	Breast	0
1300284	White	Married (including common law)	2013	40	Positive histology	Right - origin of primary	8522/3: Infiltrating duct and lobular carcinoma	I	HR+/HER2- (Luminal A)	T2	N3	M1	No	No	No	No	Yes	No/Unknown	No/Unknown	Alive	63
1300561	White	Married (including common law)	2013	43	Positive exfoliative cytology, no positive histology	Right - origin of primary	8500/3: Infiltrating duct carcinoma, NOS	Unknown	HR-/HER2+ (HER2 enriched)	T3	N1	M1	No	No	Yes	Yes	Yes	No/Unknown	Yes	Breast	54
1300579	Other (American Indian/AK Native, Asian/Pacific Islander)	Married (including common law)	2013	52	Positive histology	Right - origin of primary	8500/3: Infiltrating duct carcinoma, NOS	III	HR-/HER2+ (HER2 enriched)	T2	N1	M1	No	No	Yes	No	No	Yes	Yes	Breast	56
1301054	White	Married (including common law)	2013	69	Positive histology	Left - origin of primary	8500/3: Infiltrating duct carcinoma, NOS	III	HR+/HER2+ (Luminal B)	T3	N2	M1	No	No	No	Yes	Yes	No/Unknown	No/Unknown	Other Cause of Death	62
1301058	Other (American Indian/AK Native, Asian/Pacific Islander)	Married (including common law)	2013	49	Positive histology	Left - origin of primary	8500/3: Infiltrating duct carcinoma, NOS	II	HR+/HER2- (Luminal A)	T2	N1	M1	Yes	No	No	No	Yes	Yes	Yes	Alive	65
1301207	White	Married (including common law)	2013	62	Positive histology	Right - origin of primary	8500/3: Infiltrating duct carcinoma, NOS	II	HR+/HER2- (Luminal A)	T4	N1	M1	Yes	No	No	No	No	Yes	No/Unknown	Breast	32
1301357	White	Single (never married)	2013	52	Positive exfoliative cytology, no positive histology	Right - origin of primary	8140/3: Adenocarcinoma, NOS	Unknown	Unknown	T4	N1	M1	No	No	Yes	Yes	No	No/Unknown	No/Unknown	Breast	0
1301397	White	Married (including common law)	2013	56	Positive histology	Left - origin of primary	8520/3: Lobular carcinoma, NOS	II	HR+/HER2+ (Luminal B)	T3	N1	M1	No	No	No	No	Yes	No/Unknown	No/Unknown	Alive	60
1301515	White	Married (including common law)	2012	50	Positive histology	Left - origin of primary	8500/3: Infiltrating duct carcinoma, NOS	III	Unknown	TX	N0	M1	No	No	Yes	No	No	No/Unknown	No/Unknown	Breast	18
1301546	White	Married (including common law)	2013	45	Positive histology	Left - origin of primary	8500/3: Infiltrating duct carcinoma, NOS	II	HR+/HER2+ (Luminal B)	T2	N1	M1	Yes	Yes	No	No	No	Yes	Yes	Breast	55
1301646	Other (American Indian/AK Native, Asian/Pacific Islander)	Married (including common law)	2013	77	Positive histology	Left - origin of primary	8500/3: Infiltrating duct carcinoma, NOS	II	HR-/HER2+ (HER2 enriched)	T3	N1	M1	No	No	No	No	No	No/Unknown	Yes	Alive	57
1302283	Other (American Indian/AK Native, Asian/Pacific Islander)	Divorced	2013	61	Positive histology	Left - origin of primary	8500/3: Infiltrating duct carcinoma, NOS	II	HR+/HER2- (Luminal A)	T3	N1	M1	No	No	No	Yes	Yes	No/Unknown	No/Unknown	Breast	52
1302814	White	Married (including common law)	2013	54	Positive histology	Left - origin of primary	8500/3: Infiltrating duct carcinoma, NOS	III	HR+/HER2+ (Luminal B)	T1	N1	M1	Yes	No	No	No	Yes	No/Unknown	No/Unknown	Alive	62
1302907	Other (American Indian/AK Native, Asian/Pacific Islander)	Married (including common law)	2013	37	Positive histology	Left - origin of primary	8140/3: Adenocarcinoma, NOS	Unknown	HR+/HER2- (Luminal A)	T2	N1	M1	Yes	No	No	No	No	Yes	No/Unknown	Alive	62
1303510	Other (American Indian/AK Native, Asian/Pacific Islander)	Married (including common law)	2013	41	Positive histology	Right - origin of primary	8500/3: Infiltrating duct carcinoma, NOS	III	HR+/HER2+ (Luminal B)	T2	N1	M1	Yes	No	No	No	No	No/Unknown	Yes	Alive	63
1304231	Other (American Indian/AK Native, Asian/Pacific Islander)	Married (including common law)	2013	36	Positive histology	Right - origin of primary	8500/3: Infiltrating duct carcinoma, NOS	III	HR-/HER2+ (HER2 enriched)	T4	N1	M1	Yes	No	No	No	Yes	Yes	Yes	Breast	46
1304249	Other (American Indian/AK Native, Asian/Pacific Islander)	Married (including common law)	2013	42	Positive histology	Right - origin of primary	8500/3: Infiltrating duct carcinoma, NOS	III	HR-/HER2- (Triple Negative)	T3	N1	M1	No	No	No	No	No	No/Unknown	Yes	Breast	12
1304397	Black	Widowed	2013	69	Positive histology	Right - origin of primary	8500/3: Infiltrating duct carcinoma, NOS	III	HR-/HER2- (Triple Negative)	T2	N0	M1	No	No	No	Yes	Yes	No/Unknown	Yes	Alive	62
1304461	White	Married (including common law)	2013	74	Positive histology	Left - origin of primary	8500/3: Infiltrating duct carcinoma, NOS	III	HR+/HER2- (Luminal A)	T2	N2	M1	Yes	No	No	No	Yes	Yes	No/Unknown	Alive	64
1304532	White	Married (including common law)	2013	58	Positive histology	Right - origin of primary	8500/3: Infiltrating duct carcinoma, NOS	III	HR+/HER2+ (Luminal B)	T4	N1	M1	Yes	No	No	Yes	Yes	No/Unknown	Yes	Breast	51
1304603	Other (American Indian/AK Native, Asian/Pacific Islander)	Married (including common law)	2012	50	Positive histology	Right - origin of primary	8500/3: Infiltrating duct carcinoma, NOS	III	HR+/HER2- (Luminal A)	T4	N1	M1	Yes	No	No	No	No	Yes	Yes	Breast	58
1305068	White	Married (including common law)	2013	85+	Positive histology	Right - origin of primary	8500/3: Infiltrating duct carcinoma, NOS	III	HR-/HER2- (Triple Negative)	T2	N2	M1	No	No	No	Yes	Yes	No/Unknown	No/Unknown	Breast	33
1305280	White	Single (never married)	2013	56	Positive histology	Right - origin of primary	8500/3: Infiltrating duct carcinoma, NOS	III	HR-/HER2- (Triple Negative)	T4	N1	M1	No	No	No	Yes	No	No/Unknown	Yes	Breast	11
1305683	Black	Married (including common law)	2013	54	Positive histology	Right - origin of primary	8500/3: Infiltrating duct carcinoma, NOS	III	HR-/HER2- (Triple Negative)	T4	N3	M1	No	No	Yes	Yes	Yes	No/Unknown	Yes	Breast	6
1306499	Other (American Indian/AK Native, Asian/Pacific Islander)	Married (including common law)	2013	57	Positive histology	Left - origin of primary	8500/3: Infiltrating duct carcinoma, NOS	III	HR+/HER2- (Luminal A)	T2	N1	M1	No	No	No	No	Yes	No/Unknown	Yes	Breast	5
1307703	White	Married (including common law)	2013	62	Positive histology	Left - origin of primary	8520/3: Lobular carcinoma, NOS	Unknown	HR+/HER2- (Luminal A)	T2	NX	M1	Yes	No	No	No	No	No/Unknown	Yes	Breast	40
1307725	White	Widowed	2013	83	Positive histology	Left - origin of primary	8520/3: Lobular carcinoma, NOS	I	HR+/HER2- (Luminal A)	T1	N1	M1	Yes	No	No	Yes	No	No/Unknown	No/Unknown	Breast	0
1307776	Other (American Indian/AK Native, Asian/Pacific Islander)	Widowed	2013	56	Positive histology	Right - origin of primary	8500/3: Infiltrating duct carcinoma, NOS	III	HR+/HER2+ (Luminal B)	T2	N1	M1	No	Yes	No	No	No	No/Unknown	Yes	Breast	40
1308275	Black	Married (including common law)	2013	63	Positive histology	Right - origin of primary	8500/3: Infiltrating duct carcinoma, NOS	Unknown	HR-/HER2+ (HER2 enriched)	TX	N0	M1	No	No	Yes	No	No	No/Unknown	No/Unknown	Diseases of Heart	0
1308997	Black	Married (including common law)	2013	69	Positive histology	Right - origin of primary	8500/3: Infiltrating duct carcinoma, NOS	II	Unknown	T3	N1	M1	Yes	Yes	No	No	No	No/Unknown	Yes	Alive	5
1309267	White	Single (never married)	2014	26	Positive histology	Left - origin of primary	8500/3: Infiltrating duct carcinoma, NOS	III	HR+/HER2+ (Luminal B)	T4	N3	M1	No	No	Yes	Yes	No	No/Unknown	Yes	Alive	59
1309399	Other (American Indian/AK Native, Asian/Pacific Islander)	Married (including common law)	2013	78	Positive histology	Right - origin of primary	8500/3: Infiltrating duct carcinoma, NOS	III	HR+/HER2- (Luminal A)	TX	N0	M1	Yes	No	No	No	No	No/Unknown	No/Unknown	Alive	0
1309471	White	Married (including common law)	2013	46	Positive histology	Right - origin of primary	8500/3: Infiltrating duct carcinoma, NOS	III	HR+/HER2- (Luminal A)	T3	N3	M1	No	No	Yes	No	Yes	No/Unknown	Yes	Breast	8
1309547	Other (American Indian/AK Native, Asian/Pacific Islander)	Widowed	2013	85+	Positive histology	Right - origin of primary	8520/3: Lobular carcinoma, NOS	Unknown	Unknown	TX	N0	M1	Yes	No	No	No	No	Yes	No/Unknown	Breast	0
1309766	Black	Separated	2013	78	Positive histology	Right - origin of primary	8522/3: Infiltrating duct and lobular carcinoma	Unknown	HR+/HER2- (Luminal A)	T1	N3	M1	Yes	No	No	No	No	No/Unknown	No/Unknown	Breast	21
1309769	White	Married (including common law)	2013	58	Positive histology	Right - origin of primary	8500/3: Infiltrating duct carcinoma, NOS	II	HR+/HER2- (Luminal A)	T1	N1	M1	Yes	No	No	No	No	No/Unknown	No/Unknown	Alive	61
1310457	White	Unknown	2011	62	Positive histology	Right - origin of primary	8010/3: Carcinoma, NOS	Unknown	Unknown	T4	N3	M1	No	No	No	No	No	No/Unknown	No/Unknown	Breast	17
1311076	White	Single (never married)	2012	60	Positive histology	Right - origin of primary	8010/3: Carcinoma, NOS	Unknown	Unknown	TX	NX	M1	No	No	No	Yes	No	No/Unknown	No/Unknown	Breast	0
1311079	White	Divorced	2012	64	Unknown	Only one side - side unspecified	8000/3: Neoplasm, malignant	Unknown	Unknown	TX	NX	M1	No	No	No	No	No	No/Unknown	No/Unknown	Breast	0
1311222	White	Single (never married)	2014	65	Positive histology	Left - origin of primary	8500/3: Infiltrating duct carcinoma, NOS	III	HR+/HER2- (Luminal A)	T4	N1	M1	Yes	Yes	Yes	Yes	No	Yes	Yes	Breast	3
1311755	White	Married (including common law)	2013	54	Positive histology	Left - origin of primary	8520/3: Lobular carcinoma, NOS	Unknown	Unknown	T0	N1	M1	No	No	No	No	No	No/Unknown	No/Unknown	Breast	12
1311871	White	Single (never married)	2013	55	Positive histology	Left - origin of primary	8480/3: Mucinous adenocarcinoma	II	HR+/HER2- (Luminal A)	T4	N3	M1	Yes	No	No	No	Yes	Yes	Yes	Alive	59
1311899	Other (American Indian/AK Native, Asian/Pacific Islander)	Married (including common law)	2013	40	Positive histology	Right - origin of primary	8500/3: Infiltrating duct carcinoma, NOS	III	HR+/HER2- (Luminal A)	T4	N2	M1	Yes	No	Yes	Yes	No	Yes	Yes	Breast	5
1311965	Black	Unknown	2013	49	Positive histology	Left - origin of primary	8500/3: Infiltrating duct carcinoma, NOS	I	HR+/HER2- (Luminal A)	T2	N1	M1	Yes	No	Yes	No	No	No/Unknown	Yes	Breast	58
1312295	White	Divorced	2013	70	Positive histology	Left - origin of primary	8520/3: Lobular carcinoma, NOS	Unknown	HR+/HER2- (Luminal A)	T2	N0	M1	No	No	No	Yes	No	No/Unknown	No/Unknown	Breast	8
1312400	White	Married (including common law)	2014	45	Positive histology	Right - origin of primary	8500/3: Infiltrating duct carcinoma, NOS	II	HR+/HER2- (Luminal A)	T2	N2	M1	Yes	No	No	No	Yes	Yes	Yes	Alive	59
1312713	White	Single (never married)	2014	62	Positive histology	Left - origin of primary	8500/3: Infiltrating duct carcinoma, NOS	III	HR+/HER2- (Luminal A)	T4	N1	M1	Yes	No	No	No	Yes	Yes	No/Unknown	Breast	39
1312776	Other (American Indian/AK Native, Asian/Pacific Islander)	Married (including common law)	2014	61	Positive histology	Left - origin of primary	8500/3: Infiltrating duct carcinoma, NOS	II	HR+/HER2+ (Luminal B)	T2	N1	M1	Yes	No	Yes	Yes	No	No/Unknown	Yes	Alive	59
1312851	Other (American Indian/AK Native, Asian/Pacific Islander)	Single (never married)	2014	46	Positive histology	Right - origin of primary	8520/3: Lobular carcinoma, NOS	II	HR+/HER2- (Luminal A)	T2	N0	M1	Yes	Yes	No	No	No	Yes	Yes	Breast	36
1313095	Black	Widowed	2013	85+	Positive histology	Right - origin of primary	8500/3: Infiltrating duct carcinoma, NOS	I	HR+/HER2- (Luminal A)	T4	N3	M1	Yes	No	No	No	Yes	Yes	No/Unknown	Breast	1
1314043	Black	Single (never married)	2014	31	Positive histology	Right - origin of primary	8500/3: Infiltrating duct carcinoma, NOS	II	HR-/HER2- (Triple Negative)	T1	N0	M1	Yes	No	Yes	Yes	No	No/Unknown	Yes	Breast	16
1314620	White	Single (never married)	2014	62	Positive histology	Right - origin of primary	8523/3: Infiltrating duct mixed with other types of carcinoma	III	HR+/HER2- (Luminal A)	T4	N0	M1	Yes	No	No	No	No	Yes	No/Unknown	Breast	27
1314745	Other (American Indian/AK Native, Asian/Pacific Islander)	Married (including common law)	2014	35	Positive histology	Left - origin of primary	8500/3: Infiltrating duct carcinoma, NOS	II	HR+/HER2+ (Luminal B)	T1	N0	M1	Yes	No	Yes	No	No	Yes	Yes	Breast	6
1315167	White	Married (including common law)	2014	41	Positive histology	Right - origin of primary	8140/3: Adenocarcinoma, NOS	Unknown	HR+/HER2- (Luminal A)	TX	N1	M1	No	No	No	No	No	No/Unknown	Yes	Breast	42
1316644	Other (American Indian/AK Native, Asian/Pacific Islander)	Widowed	2014	74	Positive histology	Right - origin of primary	8520/3: Lobular carcinoma, NOS	II	HR+/HER2- (Luminal A)	T2	N2	M1	Yes	No	No	No	Yes	Yes	No/Unknown	Breast	22
1317134	White	Married (including common law)	2014	51	Positive histology	Left - origin of primary	8522/3: Infiltrating duct and lobular carcinoma	II	HR+/HER2- (Luminal A)	T1	N2	M1	Yes	No	No	No	Yes	No/Unknown	No/Unknown	Alive	52
1317257	Other (American Indian/AK Native, Asian/Pacific Islander)	Married (including common law)	2014	50	Positive exfoliative cytology, no positive histology	Right - origin of primary	8500/3: Infiltrating duct carcinoma, NOS	III	HR+/HER2- (Luminal A)	T3	N1	M1	Yes	Yes	No	No	No	Yes	No/Unknown	Breast	34
1317538	White	Single (never married)	2014	61	Positive histology	Left - origin of primary	8500/3: Infiltrating duct carcinoma, NOS	II	Unknown	T4	N0	M1	No	No	No	No	No	No/Unknown	No/Unknown	Breast	0
1317914	Black	Widowed	2014	85+	Positive histology	Right - origin of primary	8500/3: Infiltrating duct carcinoma, NOS	III	HR+/HER2- (Luminal A)	T4	N3	M1	No	No	No	Yes	No	No/Unknown	No/Unknown	Alive	57
1318555	Black	Single (never married)	2014	69	Positive histology	Left - origin of primary	8500/3: Infiltrating duct carcinoma, NOS	II	HR+/HER2+ (Luminal B)	T2	N0	M1	No	Yes	No	No	No	Yes	No/Unknown	Breast	1
1318919	White	Single (never married)	2014	62	Positive histology	Left - origin of primary	8500/3: Infiltrating duct carcinoma, NOS	III	HR+/HER2+ (Luminal B)	T4	N1	M1	Yes	No	No	No	No	No/Unknown	No/Unknown	Breast	0
1318966	White	Single (never married)	2014	70	Positive exfoliative cytology, no positive histology	Right - origin of primary	8500/3: Infiltrating duct carcinoma, NOS	II	Unknown	T4	N1	M1	Yes	No	Yes	Yes	No	No/Unknown	No/Unknown	Breast	6
1319359	Other (American Indian/AK Native, Asian/Pacific Islander)	Single (never married)	2014	54	Positive histology	Right - origin of primary	8500/3: Infiltrating duct carcinoma, NOS	II	HR+/HER2- (Luminal A)	T3	N2	M1	Yes	No	No	No	Yes	Yes	Yes	Alive	56
1319581	Other (American Indian/AK Native, Asian/Pacific Islander)	Married (including common law)	2014	79	Positive histology	Left - origin of primary	8520/3: Lobular carcinoma, NOS	Unknown	Unknown	TX	N3	M1	Yes	No	No	No	No	No/Unknown	Yes	Breast	44
1319700	White	Single (never married)	2014	70	Positive histology	Left - origin of primary	8522/3: Infiltrating duct and lobular carcinoma	III	HR+/HER2- (Luminal A)	T1	N1	M1	Yes	No	No	Yes	No	Yes	No/Unknown	Breast	1
1320344	White	Single (never married)	2014	37	Positive histology	Left - origin of primary	8520/3: Lobular carcinoma, NOS	II	HR+/HER2- (Luminal A)	T3	N1	M1	Yes	No	No	No	No	No/Unknown	Yes	Breast	45
1320486	White	Married (including common law)	2014	68	Positive histology	Right - origin of primary	8010/3: Carcinoma, NOS	Unknown	Unknown	T2	N1	M1	No	No	Yes	No	No	No/Unknown	No/Unknown	Miscellaneous Malignant Cancer	1
1320903	White	Widowed	2013	79	Positive histology	Right - origin of primary	8500/3: Infiltrating duct carcinoma, NOS	II	HR+/HER2- (Luminal A)	T4	N1	M1	Yes	No	No	Yes	Yes	No/Unknown	No/Unknown	Breast	1
1321592	White	Divorced	2014	63	Positive histology	Right - origin of primary	8500/3: Infiltrating duct carcinoma, NOS	III	HR+/HER2- (Luminal A)	T2	N3	M1	Yes	No	No	No	Yes	No/Unknown	Yes	Alive	49
1321942	White	Widowed	2014	79	Radiography without microscopic confirm	Right - origin of primary	8000/3: Neoplasm, malignant	Unknown	Unknown	TX	NX	M1	Yes	No	No	No	No	No/Unknown	No/Unknown	Alive	58
1322163	White	Married (including common law)	2014	37	Positive histology	Left - origin of primary	8500/3: Infiltrating duct carcinoma, NOS	III	HR+/HER2- (Luminal A)	T2	N2	M1	Yes	No	No	No	Yes	No/Unknown	Yes	Alive	56
1322232	White	Single (never married)	2014	33	Positive histology	Left - origin of primary	8500/3: Infiltrating duct carcinoma, NOS	II	HR+/HER2- (Luminal A)	T3	N0	M1	No	No	Yes	No	No	No/Unknown	Yes	Alive	56
1322818	White	Single (never married)	2014	64	Positive histology	Right - origin of primary	8500/3: Infiltrating duct carcinoma, NOS	Unknown	HR+/HER2- (Luminal A)	T4	N1	M1	Yes	No	No	No	No	Yes	No/Unknown	Alive	51
1322930	White	Single (never married)	2014	59	Positive histology	Right - origin of primary	8500/3: Infiltrating duct carcinoma, NOS	III	HR+/HER2- (Luminal A)	T2	N2	M1	Yes	No	Yes	No	Yes	No/Unknown	Yes	Breast	37
1323021	White	Widowed	2014	59	Positive histology	Right - origin of primary	8500/3: Infiltrating duct carcinoma, NOS	III	HR+/HER2- (Luminal A)	TX	N3	M1	Yes	No	No	Yes	Yes	No/Unknown	Yes	Alive	57
1323253	White	Divorced	2013	67	Positive histology	Left - origin of primary	8010/3: Carcinoma, NOS	Unknown	Unknown	T4	N1	M1	Yes	No	No	No	No	No/Unknown	No/Unknown	Breast	3
1323901	Other (American Indian/AK Native, Asian/Pacific Islander)	Married (including common law)	2014	73	Positive histology	Left - origin of primary	8530/3: Inflammatory carcinoma	II	HR-/HER2- (Triple Negative)	T4	N0	M1	No	No	No	No	No	Yes	Yes	Breast	20
1324857	White	Widowed	2014	78	Positive histology	Left - origin of primary	8500/3: Infiltrating duct carcinoma, NOS	I	HR+/HER2- (Luminal A)	T3	N1	M1	No	No	No	Yes	Yes	Yes	No/Unknown	Alive	56
1325701	White	Married (including common law)	2015	81	Positive histology	Left - origin of primary	8520/3: Lobular carcinoma, NOS	I	HR+/HER2- (Luminal A)	T1	N0	M1	No	No	No	Yes	No	No/Unknown	No/Unknown	Diseases of Heart	34
1326019	Black	Married (including common law)	2014	60	Positive histology	Right - origin of primary	8500/3: Infiltrating duct carcinoma, NOS	II	HR+/HER2- (Luminal A)	T4	N2	M1	No	No	No	Yes	Yes	No/Unknown	Yes	Alive	56
1326022	White	Divorced	2014	70	Positive histology	Right - origin of primary	8500/3: Infiltrating duct carcinoma, NOS	II	HR+/HER2+ (Luminal B)	T2	N2	M1	Yes	No	No	No	Yes	No/Unknown	Yes	Alive	56
1326199	White	Married (including common law)	2014	68	Positive histology	Left - origin of primary	8522/3: Infiltrating duct and lobular carcinoma	III	HR-/HER2- (Triple Negative)	T1	N1	M1	No	No	No	No	No	No/Unknown	Yes	Breast	31
1326396	White	Single (never married)	2014	45	Positive histology	Left - origin of primary	8500/3: Infiltrating duct carcinoma, NOS	II	HR+/HER2- (Luminal A)	T4	N1	M1	Yes	Yes	Yes	Yes	No	Yes	Yes	Alive	16
1326674	White	Married (including common law)	2014	39	Positive histology	Right - origin of primary	8500/3: Infiltrating duct carcinoma, NOS	III	HR+/HER2- (Luminal A)	T3	N1	M1	No	No	No	Yes	Yes	Yes	Yes	Alive	54
1327068	Other (American Indian/AK Native, Asian/Pacific Islander)	Married (including common law)	2014	81	Positive histology	Left - origin of primary	8500/3: Infiltrating duct carcinoma, NOS	III	HR-/HER2- (Triple Negative)	T1	N3	M1	No	No	No	No	No	No/Unknown	Yes	Breast	14
1327586	White	Divorced	2014	57	Positive histology	Left - origin of primary	8522/3: Infiltrating duct and lobular carcinoma	II	HR-/HER2+ (HER2 enriched)	T3	N1	M1	Yes	No	Yes	No	No	No/Unknown	Yes	Alive	53
1327865	White	Married (including common law)	2014	22	Positive histology	Right - origin of primary	8010/3: Carcinoma, NOS	III	Unknown	TX	N1	M1	Yes	No	No	Yes	No	No/Unknown	No/Unknown	Alive	0
1328757	White	Widowed	2014	85+	Positive histology	Right - origin of primary	8500/3: Infiltrating duct carcinoma, NOS	III	HR-/HER2- (Triple Negative)	T2	N0	M1	No	No	No	No	Yes	No/Unknown	No/Unknown	Breast	2
1328806	White	Married (including common law)	2014	59	Positive histology	Left - origin of primary	8500/3: Infiltrating duct carcinoma, NOS	II	HR+/HER2- (Luminal A)	T3	N1	M1	Yes	No	Yes	No	No	No/Unknown	No/Unknown	Breast	6
1329084	Other (American Indian/AK Native, Asian/Pacific Islander)	Married (including common law)	2014	46	Positive histology	Left - origin of primary	8500/3: Infiltrating duct carcinoma, NOS	Unknown	HR+/HER2+ (Luminal B)	TX	NX	M1	Yes	No	No	No	No	Yes	No/Unknown	Breast	40
1329091	White	Divorced	2014	81	Positive exfoliative cytology, no positive histology	Left - origin of primary	8140/3: Adenocarcinoma, NOS	Unknown	HR+/HER2+ (Luminal B)	T4	N1	M1	No	No	No	No	No	No/Unknown	No/Unknown	Alive	49
1329351	White	Widowed	2014	85+	Positive histology	Right - origin of primary	8500/3: Infiltrating duct carcinoma, NOS	I	HR+/HER2- (Luminal A)	T2	N1	M1	No	No	Yes	No	No	No/Unknown	No/Unknown	Alive	56
1330092	White	Married (including common law)	2014	60	Positive histology	Left - origin of primary	8530/3: Inflammatory carcinoma	III	HR+/HER2- (Luminal A)	T4	N3	M1	Yes	No	Yes	Yes	No	No/Unknown	Yes	Alive	3
1330103	White	Single (never married)	2014	51	Positive histology	Left - origin of primary	8500/3: Infiltrating duct carcinoma, NOS	II	HR+/HER2- (Luminal A)	T3	N1	M1	Yes	No	No	No	Yes	Yes	Yes	Alive	55
1330342	White	Divorced	2014	51	Positive histology	Left - origin of primary	8500/3: Infiltrating duct carcinoma, NOS	Unknown	HR+/HER2- (Luminal A)	T2	N3	M1	No	No	No	No	No	No/Unknown	Yes	Alive	54
1330383	Black	Married (including common law)	2014	60	Positive histology	Right - origin of primary	8010/3: Carcinoma, NOS	II	HR+/HER2- (Luminal A)	T3	N1	M1	Yes	No	No	No	Yes	No/Unknown	Yes	Alive	54
1330643	White	Divorced	2014	82	Positive histology	Left - origin of primary	8140/3: Adenocarcinoma, NOS	Unknown	HR+/HER2- (Luminal A)	T3	N0	M1	Yes	No	No	Yes	No	Yes	No/Unknown	Breast	1
1330731	Other (American Indian/AK Native, Asian/Pacific Islander)	Married (including common law)	2014	52	Positive histology	Paired site, but no information concerning laterality	8140/3: Adenocarcinoma, NOS	Unknown	Unknown	TX	N0	M1	No	No	No	Yes	No	No/Unknown	No/Unknown	Alive	57
1330896	White	Married (including common law)	2014	67	Positive histology	Right - origin of primary	8520/3: Lobular carcinoma, NOS	II	HR+/HER2- (Luminal A)	T2	N3	M1	Yes	No	No	No	Yes	Yes	Yes	Breast	27
1331094	Other (American Indian/AK Native, Asian/Pacific Islander)	Married (including common law)	2014	44	Positive histology	Left - origin of primary	8500/3: Infiltrating duct carcinoma, NOS	III	HR-/HER2- (Triple Negative)	T4	N3	M1	No	No	No	Yes	No	Yes	Yes	Breast	17
1331697	White	Single (never married)	2014	46	Positive histology	Right - origin of primary	8500/3: Infiltrating duct carcinoma, NOS	III	HR+/HER2+ (Luminal B)	T4	N1	M1	Yes	No	No	No	Yes	No/Unknown	Yes	Alive	57
1332230	White	Divorced	2014	76	Positive histology	Left - origin of primary	8500/3: Infiltrating duct carcinoma, NOS	III	Unknown	T4	N0	M1	Yes	No	No	No	Yes	No/Unknown	No/Unknown	Breast	1
1332678	Black	Single (never married)	2014	84	Positive histology	Left - origin of primary	8500/3: Infiltrating duct carcinoma, NOS	III	HR-/HER2- (Triple Negative)	T4	N1	M1	No	No	Yes	Yes	Yes	No/Unknown	No/Unknown	Breast	3
1333740	White	Single (never married)	2014	57	Positive histology	Left - origin of primary	8500/3: Infiltrating duct carcinoma, NOS	I	HR+/HER2- (Luminal A)	T1	N0	M1	Yes	No	No	No	No	No/Unknown	No/Unknown	Breast	31
1334155	White	Married (including common law)	2014	56	Positive histology	Right - origin of primary	8500/3: Infiltrating duct carcinoma, NOS	II	HR+/HER2- (Luminal A)	T3	N2	M1	Yes	No	No	No	No	Yes	No/Unknown	Breast	28
1334373	White	Single (never married)	2014	80	Positive histology	Left - origin of primary	8500/3: Infiltrating duct carcinoma, NOS	Unknown	HR+/HER2- (Luminal A)	T2	N0	M1	No	No	Yes	Yes	No	No/Unknown	No/Unknown	Breast	0
1334416	Other (American Indian/AK Native, Asian/Pacific Islander)	Single (never married)	2014	43	Positive histology	Left - origin of primary	8500/3: Infiltrating duct carcinoma, NOS	II	HR+/HER2- (Luminal A)	T2	N0	M1	Yes	No	No	No	No	No/Unknown	No/Unknown	Breast	32
1335104	Other (American Indian/AK Native, Asian/Pacific Islander)	Married (including common law)	2014	53	Positive histology	Right - origin of primary	8500/3: Infiltrating duct carcinoma, NOS	I	HR+/HER2- (Luminal A)	T2	N1	M1	Yes	No	Yes	No	No	Yes	No/Unknown	Breast	14
1336055	Other (American Indian/AK Native, Asian/Pacific Islander)	Married (including common law)	2014	56	Positive exfoliative cytology, no positive histology	Left - origin of primary	8500/3: Infiltrating duct carcinoma, NOS	Unknown	HR+/HER2+ (Luminal B)	T2	N1	M1	Yes	No	Yes	No	No	No/Unknown	No/Unknown	Breast	4
1336463	White	Married (including common law)	2014	80	Positive histology	Left - origin of primary	8500/3: Infiltrating duct carcinoma, NOS	II	HR+/HER2- (Luminal A)	T2	N0	M1	Yes	No	No	Yes	No	Yes	No/Unknown	Diseases of Heart	18
1337518	White	Single (never married)	2014	63	Positive histology	Right - origin of primary	8500/3: Infiltrating duct carcinoma, NOS	II	HR+/HER2- (Luminal A)	T2	N0	M1	Yes	No	No	No	Yes	Yes	Yes	Alive	51
1337753	White	Married (including common law)	2014	44	Positive histology	Left - origin of primary	8500/3: Infiltrating duct carcinoma, NOS	II	HR+/HER2- (Luminal A)	T3	N2	M1	Yes	No	No	No	Yes	Yes	Yes	Breast	37
1337908	White	Widowed	2013	83	Positive histology	Left - origin of primary	8010/3: Carcinoma, NOS	Unknown	HR+/HER2- (Luminal A)	TX	N3	M1	Yes	No	No	No	No	Yes	Yes	Breast	16
1337951	White	Single (never married)	2014	68	Positive histology	Left - origin of primary	8500/3: Infiltrating duct carcinoma, NOS	III	HR+/HER2- (Luminal A)	T2	N1	M1	Yes	No	No	No	Yes	No/Unknown	No/Unknown	Alive	53
1338153	Other (American Indian/AK Native, Asian/Pacific Islander)	Widowed	2014	81	Positive histology	Right - origin of primary	8523/3: Infiltrating duct mixed with other types of carcinoma	II	HR+/HER2- (Luminal A)	T4	N1	M1	No	No	No	Yes	No	Yes	Yes	Breast	42
1338990	Other (American Indian/AK Native, Asian/Pacific Islander)	Married (including common law)	2014	46	Positive histology	Left - origin of primary	8500/3: Infiltrating duct carcinoma, NOS	II	HR-/HER2+ (HER2 enriched)	T2	N3	M1	No	No	Yes	No	No	No/Unknown	Yes	Alive	52
1339332	White	Single (never married)	2014	59	Positive histology	Right - origin of primary	8500/3: Infiltrating duct carcinoma, NOS	Unknown	HR-/HER2+ (HER2 enriched)	T2	N1	M1	Yes	No	No	No	No	No/Unknown	Yes	Alive	54
1339396	White	Single (never married)	2010	48	Positive histology	Left - origin of primary	8500/3: Infiltrating duct carcinoma, NOS	Unknown	HR-/HER2+ (HER2 enriched)	TX	N0	M1	No	No	No	No	Yes	Yes	Yes	Breast	65
1339445	White	Single (never married)	2014	67	Positive histology	Right - origin of primary	8520/3: Lobular carcinoma, NOS	Unknown	HR+/HER2- (Luminal A)	T2	N0	M1	Yes	No	No	No	No	No/Unknown	No/Unknown	Alive	54
1339731	Black	Widowed	2014	84	Clinical diagnosis only	Right - origin of primary	8010/3: Carcinoma, NOS	Unknown	Unknown	TX	NX	M1	No	Yes	No	No	No	No/Unknown	No/Unknown	Breast	1
1340133	White	Married (including common law)	2014	64	Positive exfoliative cytology, no positive histology	Right - origin of primary	8140/3: Adenocarcinoma, NOS	II	HR+/HER2- (Luminal A)	T4	N1	M1	No	No	No	Yes	No	Yes	Yes	Alive	54
1340847	Black	Single (never married)	2014	71	Radiography without microscopic confirm	Left - origin of primary	8010/3: Carcinoma, NOS	Unknown	Unknown	T4	NX	M1	Yes	No	Yes	No	No	No/Unknown	No/Unknown	Other Cause of Death	0
1340998	White	Married (including common law)	2014	75	Positive histology	Only one side - side unspecified	8010/3: Carcinoma, NOS	Unknown	HR+/HER2- (Luminal A)	T0	N0	M1	Yes	No	No	No	No	Yes	No/Unknown	Breast	22
1341287	Other (American Indian/AK Native, Asian/Pacific Islander)	Widowed	2014	83	Positive histology	Left - origin of primary	8500/3: Infiltrating duct carcinoma, NOS	III	HR-/HER2- (Triple Negative)	T4	N3	M1	No	No	No	No	No	Yes	Yes	Other Infectious and Parasitic Diseases including HIV	3
1341603	White	Unknown	2014	38	Positive exfoliative cytology, no positive histology	Left - origin of primary	8140/3: Adenocarcinoma, NOS	Unknown	HR-/HER2+ (HER2 enriched)	TX	N1	M1	No	No	Yes	Yes	No	No/Unknown	No/Unknown	Alive	12
1342202	Black	Married (including common law)	2014	34	Positive histology	Right - origin of primary	8500/3: Infiltrating duct carcinoma, NOS	III	HR+/HER2+ (Luminal B)	T4	N0	M1	Yes	Yes	Yes	Yes	No	No/Unknown	Yes	Breast	15
1342507	Other (American Indian/AK Native, Asian/Pacific Islander)	Divorced	2014	69	Positive histology	Left - origin of primary	8500/3: Infiltrating duct carcinoma, NOS	III	HR+/HER2- (Luminal A)	T4	N3	M1	Yes	No	Yes	No	No	Yes	No/Unknown	Breast	45
1342581	White	Married (including common law)	2014	56	Positive histology	Left - origin of primary	8500/3: Infiltrating duct carcinoma, NOS	II	HR+/HER2- (Luminal A)	T3	N2	M1	Yes	No	No	No	No	No/Unknown	Yes	Alive	49
1342838	White	Widowed	2014	60	Positive histology	Left - origin of primary	8500/3: Infiltrating duct carcinoma, NOS	III	HR+/HER2- (Luminal A)	TX	N2	M1	Yes	Yes	No	Yes	No	No/Unknown	No/Unknown	Breast	28
1343082	White	Married (including common law)	2014	31	Positive histology	Right - origin of primary	8500/3: Infiltrating duct carcinoma, NOS	III	HR+/HER2- (Luminal A)	T2	N2	M1	Yes	No	No	No	Yes	Yes	Yes	Alive	50
1343297	White	Single (never married)	2014	41	Positive histology	Right - origin of primary	8520/3: Lobular carcinoma, NOS	Unknown	HR+/HER2- (Luminal A)	T4	N1	M1	No	No	Yes	No	Yes	No/Unknown	Yes	Alive	51
1343335	White	Divorced	2014	50	Clinical diagnosis only	Right - origin of primary	8000/3: Neoplasm, malignant	Unknown	Unknown	TX	NX	M1	No	No	No	Yes	No	No/Unknown	No/Unknown	Breast	8
1343660	White	Widowed	2014	83	Positive histology	Left - origin of primary	8500/3: Infiltrating duct carcinoma, NOS	I	HR+/HER2- (Luminal A)	T2	NX	M1	No	No	No	No	No	No/Unknown	No/Unknown	Alive	15
1343749	White	Single (never married)	2014	55	Positive histology	Right - origin of primary	8520/3: Lobular carcinoma, NOS	II	HR+/HER2- (Luminal A)	T2	N0	M1	Yes	Yes	No	No	Yes	Yes	No/Unknown	Alive	33
1343838	Black	Married (including common law)	2014	64	Positive histology	Right - origin of primary	8500/3: Infiltrating duct carcinoma, NOS	III	HR+/HER2- (Luminal A)	T1	N0	M1	Yes	No	No	No	No	Yes	No/Unknown	Alive	50
1343964	White	Married (including common law)	2014	40	Positive histology	Right - origin of primary	8500/3: Infiltrating duct carcinoma, NOS	III	HR+/HER2+ (Luminal B)	T3	N1	M1	Yes	No	Yes	No	No	No/Unknown	Yes	Alive	47
1344744	Black	Single (never married)	2014	64	Positive histology	Left - origin of primary	8500/3: Infiltrating duct carcinoma, NOS	III	HR-/HER2- (Triple Negative)	T3	N1	M1	Yes	No	No	No	No	No/Unknown	Yes	Breast	10
1344905	White	Married (including common law)	2014	60	Positive histology	Right - origin of primary	8500/3: Infiltrating duct carcinoma, NOS	II	HR+/HER2- (Luminal A)	T3	N0	M1	Yes	No	No	Yes	No	No/Unknown	No/Unknown	Alive	48
1345311	Other (American Indian/AK Native, Asian/Pacific Islander)	Single (never married)	2014	77	Positive histology	Right - origin of primary	8500/3: Infiltrating duct carcinoma, NOS	Unknown	HR+/HER2- (Luminal A)	T4	N2	M1	No	No	No	No	No	No/Unknown	Yes	Alive	9
1345431	Black	Married (including common law)	2014	36	Positive histology	Right - origin of primary	8500/3: Infiltrating duct carcinoma, NOS	III	HR-/HER2+ (HER2 enriched)	T3	N1	M1	No	No	Yes	No	Yes	Yes	Yes	Alive	48
1345923	Black	Single (never married)	2014	85+	Positive histology	Left - origin of primary	8140/3: Adenocarcinoma, NOS	Unknown	HR+/HER2+ (Luminal B)	T2	N1	M1	Yes	Yes	Yes	Yes	No	Yes	No/Unknown	Breast	2
1346782	White	Married (including common law)	2014	71	Positive histology	Left - origin of primary	8520/3: Lobular carcinoma, NOS	Unknown	HR+/HER2- (Luminal A)	T3	N1	M1	Yes	No	No	No	No	No/Unknown	No/Unknown	Breast	37
1346982	White	Single (never married)	2014	50	Positive histology	Left - origin of primary	8500/3: Infiltrating duct carcinoma, NOS	II	HR+/HER2- (Luminal A)	T1	N0	M1	Yes	No	No	No	No	No/Unknown	No/Unknown	Breast	20
1347298	Other (American Indian/AK Native, Asian/Pacific Islander)	Separated	2014	56	Positive exfoliative cytology, no positive histology	Right - origin of primary	8140/3: Adenocarcinoma, NOS	Unknown	HR-/HER2+ (HER2 enriched)	T4	N1	M1	No	No	Yes	Yes	No	No/Unknown	Yes	Alive	48
1347520	White	Single (never married)	2014	59	Positive histology	Left - origin of primary	8500/3: Infiltrating duct carcinoma, NOS	I	HR+/HER2- (Luminal A)	T4	N2	M1	No	No	No	No	Yes	Yes	Yes	Alive	48
1347843	White	Divorced	2014	58	Positive histology	Right - origin of primary	8522/3: Infiltrating duct and lobular carcinoma	III	HR+/HER2- (Luminal A)	T2	N1	M1	Yes	No	Yes	No	No	No/Unknown	Yes	Breast	29
1347943	White	Widowed	2014	79	Positive histology	Left - origin of primary	8522/3: Infiltrating duct and lobular carcinoma	II	HR+/HER2- (Luminal A)	T1	N1	M1	Yes	No	No	Yes	No	Yes	No/Unknown	Alive	50
1348114	Black	Single (never married)	2014	59	Positive histology	Right - origin of primary	8500/3: Infiltrating duct carcinoma, NOS	Unknown	HR+/HER2- (Luminal A)	T2	N1	M1	No	No	Yes	Yes	No	No/Unknown	Yes	Breast	19
1348451	White	Widowed	2014	73	Positive histology	Right - origin of primary	8500/3: Infiltrating duct carcinoma, NOS	Unknown	HR+/HER2- (Luminal A)	T4	N1	M1	No	No	No	No	No	No/Unknown	Yes	Breast	6
1348754	White	Married (including common law)	2014	54	Positive histology	Right - origin of primary	8500/3: Infiltrating duct carcinoma, NOS	II	HR+/HER2- (Luminal A)	T2	N2	M1	No	Yes	Yes	Yes	Yes	Yes	Yes	Breast	40
1349104	White	Single (never married)	2014	73	Radiography without microscopic confirm	Paired site, but no information concerning laterality	8010/3: Carcinoma, NOS	Unknown	Unknown	TX	N0	M1	Yes	No	No	No	No	No/Unknown	No/Unknown	Breast	3
1349483	Other (American Indian/AK Native, Asian/Pacific Islander)	Married (including common law)	2014	46	Positive histology	Left - origin of primary	8500/3: Infiltrating duct carcinoma, NOS	Unknown	HR+/HER2+ (Luminal B)	T4	N1	M1	Yes	No	No	No	No	No/Unknown	Yes	Alive	49
1349488	White	Widowed	2013	85+	Positive histology	Right - origin of primary	8500/3: Infiltrating duct carcinoma, NOS	III	HR-/HER2+ (HER2 enriched)	T2	N0	M1	Yes	No	Yes	Yes	No	No/Unknown	No/Unknown	Breast	1
1349823	White	Married (including common law)	2013	68	Radiography without microscopic confirm	Right - origin of primary	8010/3: Carcinoma, NOS	Unknown	Unknown	T4	N2	M1	Yes	No	No	No	No	No/Unknown	No/Unknown	Breast	0
1350345	White	Divorced	2014	75	Positive histology	Left - origin of primary	8500/3: Infiltrating duct carcinoma, NOS	I	HR+/HER2- (Luminal A)	T3	N0	M1	Yes	No	No	No	No	Yes	No/Unknown	Alive	48
1351207	White	Single (never married)	2015	59	Positive histology	Left - origin of primary	8575/3: Metaplastic carcinoma, NOS	III	HR-/HER2- (Triple Negative)	T4	N1	M1	Yes	No	No	No	Yes	Yes	Yes	Breast	8
1351553	White	Married (including common law)	2014	63	Positive histology	Left - origin of primary	8500/3: Infiltrating duct carcinoma, NOS	III	HR-/HER2- (Triple Negative)	T2	N0	M1	No	No	Yes	Yes	Yes	No/Unknown	Yes	Alive	48
1351694	Black	Married (including common law)	2014	68	Positive histology	Right - origin of primary	8500/3: Infiltrating duct carcinoma, NOS	II	HR+/HER2- (Luminal A)	T3	N0	M1	No	No	Yes	Yes	No	No/Unknown	No/Unknown	Breast	4
1351737	Other (American Indian/AK Native, Asian/Pacific Islander)	Single (never married)	2014	54	Positive histology	Left - origin of primary	8522/3: Infiltrating duct and lobular carcinoma	II	HR-/HER2+ (HER2 enriched)	T2	N3	M1	No	No	Yes	No	Yes	Yes	Yes	Breast	26
1351814	White	Married (including common law)	2015	85+	Positive histology	Left - origin of primary	8500/3: Infiltrating duct carcinoma, NOS	II	HR+/HER2+ (Luminal B)	TX	N0	M1	Yes	No	No	Yes	No	No/Unknown	No/Unknown	Breast	0
1351861	White	Married (including common law)	2015	47	Positive histology	Bilateral, single primary	8500/3: Infiltrating duct carcinoma, NOS	Unknown	HR-/HER2+ (HER2 enriched)	T4	N1	M1	Yes	No	Yes	No	No	No/Unknown	No/Unknown	Breast	0
1351934	White	Married (including common law)	2014	85+	Positive histology	Left - origin of primary	8500/3: Infiltrating duct carcinoma, NOS	Unknown	HR-/HER2- (Triple Negative)	T2	N1	M1	No	No	No	Yes	No	No/Unknown	Yes	Breast	17
1351995	White	Married (including common law)	2014	53	Positive histology	Right - origin of primary	8500/3: Infiltrating duct carcinoma, NOS	II	HR+/HER2- (Luminal A)	T2	N3	M1	Yes	No	No	No	Yes	No/Unknown	No/Unknown	Alive	48
1352274	Black	Single (never married)	2014	47	Positive histology	Right - origin of primary	8500/3: Infiltrating duct carcinoma, NOS	II	HR+/HER2- (Luminal A)	T3	N0	M1	Yes	No	No	No	No	No/Unknown	Yes	Breast	17
1352415	White	Single (never married)	2015	65	Positive histology	Left - origin of primary	8500/3: Infiltrating duct carcinoma, NOS	III	HR+/HER2+ (Luminal B)	T1	N0	M1	No	No	No	Yes	No	No/Unknown	Yes	Alive	46
1353261	White	Married (including common law)	2015	58	Positive histology	Right - origin of primary	8500/3: Infiltrating duct carcinoma, NOS	Unknown	HR+/HER2+ (Luminal B)	T2	N1	M1	No	Yes	No	No	No	Yes	Yes	Alive	47
1353273	White	Married (including common law)	2015	65	Positive histology	Right - origin of primary	8500/3: Infiltrating duct carcinoma, NOS	II	HR+/HER2- (Luminal A)	T2	N3	M1	Yes	No	No	No	Yes	No/Unknown	No/Unknown	Alive	47
1353842	White	Divorced	2015	56	Positive histology	Left - origin of primary	8523/3: Infiltrating duct mixed with other types of carcinoma	Unknown	HR+/HER2- (Luminal A)	TX	N0	M1	Yes	No	No	No	No	No/Unknown	Yes	Breast	13
1354689	Other (American Indian/AK Native, Asian/Pacific Islander)	Married (including common law)	2015	31	Positive histology	Left - origin of primary	8500/3: Infiltrating duct carcinoma, NOS	II	Unknown	T2	N1	M1	No	No	No	Yes	No	No/Unknown	Yes	Alive	19
1354741	Black	Single (never married)	2014	27	Positive histology	Left - origin of primary	8500/3: Infiltrating duct carcinoma, NOS	II	HR+/HER2+ (Luminal B)	T2	N1	M1	Yes	No	No	No	Yes	No/Unknown	Yes	Breast	52
1355214	White	Married (including common law)	2015	55	Positive histology	Right - origin of primary	8520/3: Lobular carcinoma, NOS	I	HR+/HER2- (Luminal A)	T3	N1	M1	Yes	No	No	No	Yes	No/Unknown	Yes	Alive	45
1356501	White	Married (including common law)	2015	66	Positive histology	Paired site, but no information concerning laterality	8010/3: Carcinoma, NOS	Unknown	HR+/HER2+ (Luminal B)	TX	N0	M1	No	No	Yes	No	No	No/Unknown	Yes	Alive	46
1356636	Other (American Indian/AK Native, Asian/Pacific Islander)	Widowed	2015	79	Positive histology	Right - origin of primary	8500/3: Infiltrating duct carcinoma, NOS	II	HR+/HER2- (Luminal A)	T4	N0	M1	Yes	No	No	No	No	No/Unknown	No/Unknown	Breast	21
1356725	White	Single (never married)	2015	37	Positive histology	Left - origin of primary	8500/3: Infiltrating duct carcinoma, NOS	I	HR+/HER2- (Luminal A)	T2	N1	M1	Yes	No	No	No	No	Yes	No/Unknown	Alive	46
1356980	Other (American Indian/AK Native, Asian/Pacific Islander)	Married (including common law)	2015	30	Positive histology	Left - origin of primary	8500/3: Infiltrating duct carcinoma, NOS	II	HR+/HER2- (Luminal A)	T1	N1	M1	Yes	No	No	No	Yes	Yes	Yes	Alive	27
1357169	White	Widowed	2015	63	Positive histology	Right - origin of primary	8010/3: Carcinoma, NOS	Unknown	HR+/HER2+ (Luminal B)	T3	N1	M1	Yes	No	No	No	No	No/Unknown	Yes	Breast	13
1357435	White	Single (never married)	2015	57	Positive histology	Left - origin of primary	8500/3: Infiltrating duct carcinoma, NOS	I	HR+/HER2- (Luminal A)	T1	N3	M1	No	No	No	No	No	No/Unknown	No/Unknown	Alive	47
1357652	White	Widowed	2015	85+	Positive histology	Left - origin of primary	8500/3: Infiltrating duct carcinoma, NOS	II	HR+/HER2- (Luminal A)	T4	N0	M1	No	No	No	No	No	No/Unknown	No/Unknown	Diabetes Mellitus	10
1358188	White	Married (including common law)	2014	31	Positive histology	Left - origin of primary	8500/3: Infiltrating duct carcinoma, NOS	III	HR+/HER2- (Luminal A)	T4	N3	M1	No	No	No	No	No	No/Unknown	Yes	Breast	23
1358346	Other (American Indian/AK Native, Asian/Pacific Islander)	Separated	2015	42	Positive histology	Left - origin of primary	8500/3: Infiltrating duct carcinoma, NOS	III	HR+/HER2+ (Luminal B)	T2	N1	M1	Yes	No	No	No	No	Yes	No/Unknown	Alive	45
1358454	Black	Single (never married)	2014	27	Positive histology	Right - origin of primary	8010/3: Carcinoma, NOS	II	HR+/HER2- (Luminal A)	T3	N1	M1	Yes	No	Yes	No	No	No/Unknown	Yes	Breast	48
1358920	Other (American Indian/AK Native, Asian/Pacific Islander)	Married (including common law)	2014	54	Positive histology	Left - origin of primary	8500/3: Infiltrating duct carcinoma, NOS	III	HR+/HER2- (Luminal A)	T2	N1	M1	Yes	No	No	No	Yes	Yes	Yes	Breast	46
1358937	Black	Married (including common law)	2014	26	Unknown	Right - origin of primary	8010/3: Carcinoma, NOS	Unknown	Unknown	TX	NX	M1	Yes	No	No	No	No	No/Unknown	Yes	Alive	3
1359410	Other (American Indian/AK Native, Asian/Pacific Islander)	Married (including common law)	2015	59	Positive histology	Left - origin of primary	8500/3: Infiltrating duct carcinoma, NOS	II	HR+/HER2- (Luminal A)	T3	N2	M1	Yes	No	No	No	No	Yes	Yes	Breast	2
1360353	Black	Single (never married)	2015	58	Positive histology	Left - origin of primary	8500/3: Infiltrating duct carcinoma, NOS	III	HR+/HER2- (Luminal A)	T4	N3	M1	Yes	No	No	No	No	No/Unknown	Yes	Alive	45
1360401	White	Married (including common law)	2015	45	Positive histology	Right - origin of primary	8500/3: Infiltrating duct carcinoma, NOS	II	HR+/HER2- (Luminal A)	T2	N1	M1	No	No	No	Yes	No	No/Unknown	No/Unknown	Alive	45
1360570	White	Widowed	2013	58	Positive histology	Left - origin of primary	8500/3: Infiltrating duct carcinoma, NOS	III	HR+/HER2+ (Luminal B)	T2	N0	M1	Yes	No	No	No	Yes	Yes	No/Unknown	Alive	42
1361158	Black	Single (never married)	2015	41	Positive histology	Left - origin of primary	8520/3: Lobular carcinoma, NOS	II	HR+/HER2- (Luminal A)	T4	N2	M1	Yes	No	No	No	No	No/Unknown	No/Unknown	Alive	47
1362631	White	Single (never married)	2015	52	Positive histology	Paired site, but no information concerning laterality	8140/3: Adenocarcinoma, NOS	Unknown	HR+/HER2+ (Luminal B)	T0	N0	M1	Yes	No	No	No	No	Yes	Yes	Alive	44
1363215	Other (American Indian/AK Native, Asian/Pacific Islander)	Single (never married)	2015	28	Positive histology	Right - origin of primary	8500/3: Infiltrating duct carcinoma, NOS	III	HR+/HER2- (Luminal A)	T2	N1	M1	Yes	No	Yes	No	No	Yes	No/Unknown	Breast	19
1363648	White	Single (never married)	2015	71	Positive histology	Left - origin of primary	8500/3: Infiltrating duct carcinoma, NOS	Unknown	HR+/HER2- (Luminal A)	T1	N1	M1	Yes	No	No	No	No	Yes	No/Unknown	Alive	36
1363747	Black	Widowed	2015	85+	Positive histology	Left - origin of primary	8500/3: Infiltrating duct carcinoma, NOS	Unknown	HR+/HER2- (Luminal A)	T2	N1	M1	Yes	No	No	No	No	Yes	No/Unknown	Other Cause of Death	9
1363806	White	Married (including common law)	2015	55	Positive histology	Right - origin of primary	8010/3: Carcinoma, NOS	III	HR+/HER2- (Luminal A)	TX	N0	M1	Yes	No	No	No	No	No/Unknown	Yes	Alive	44
1364426	White	Married (including common law)	2015	62	Positive histology	Left - origin of primary	8500/3: Infiltrating duct carcinoma, NOS	II	HR+/HER2- (Luminal A)	TX	N0	M1	No	No	Yes	No	No	No/Unknown	No/Unknown	Breast	14
1364790	White	Divorced	2015	40	Positive histology	Left - origin of primary	8520/3: Lobular carcinoma, NOS	II	HR+/HER2- (Luminal A)	T2	N2	M1	Yes	No	No	No	Yes	Yes	Yes	Alive	43
1364910	White	Divorced	2015	83	Positive histology	Right - origin of primary	8520/3: Lobular carcinoma, NOS	Unknown	HR+/HER2- (Luminal A)	T0	N0	M1	Yes	No	No	No	No	Yes	No/Unknown	Other Cause of Death	40
1365726	Black	Single (never married)	2015	24	Positive histology	Right - origin of primary	8500/3: Infiltrating duct carcinoma, NOS	III	HR+/HER2- (Luminal A)	TX	N1	M1	Yes	No	No	Yes	No	Yes	No/Unknown	Breast	9
1366053	White	Single (never married)	2015	50	Positive exfoliative cytology, no positive histology	Right - origin of primary	8500/3: Infiltrating duct carcinoma, NOS	III	Unknown	T2	N0	M1	Yes	No	No	No	No	Yes	Yes	Cerebrovascular Diseases	17
1366723	White	Married (including common law)	2015	54	Positive histology	Left - origin of primary	8520/3: Lobular carcinoma, NOS	I	HR+/HER2- (Luminal A)	T4	N1	M1	Yes	No	No	No	No	Yes	No/Unknown	Breast	38
1366814	White	Widowed	2014	80	Positive histology	Left - origin of primary	8140/3: Adenocarcinoma, NOS	Unknown	HR+/HER2- (Luminal A)	TX	N1	M1	No	No	No	No	No	No/Unknown	No/Unknown	Breast	10
1368017	White	Single (never married)	2015	57	Positive histology	Right - origin of primary	8500/3: Infiltrating duct carcinoma, NOS	II	HR+/HER2- (Luminal A)	T4	N0	M1	Yes	No	No	Yes	No	No/Unknown	Yes	Alive	42
1368091	White	Unknown	2015	40	Positive histology	Left - origin of primary	8500/3: Infiltrating duct carcinoma, NOS	III	HR+/HER2+ (Luminal B)	T3	N1	M1	No	No	Yes	No	Yes	Yes	Yes	Alive	36
1368741	Other (American Indian/AK Native, Asian/Pacific Islander)	Widowed	2015	82	Positive histology	Right - origin of primary	8500/3: Infiltrating duct carcinoma, NOS	III	HR-/HER2- (Triple Negative)	T4	N3	M1	No	No	Yes	Yes	No	No/Unknown	Yes	Diabetes Mellitus	0
1368847	White	Widowed	2015	60	Positive histology	Right - origin of primary	8500/3: Infiltrating duct carcinoma, NOS	II	HR+/HER2- (Luminal A)	T1	N1	M1	Yes	No	Yes	Yes	No	No/Unknown	Yes	Breast	3
1368913	Other (American Indian/AK Native, Asian/Pacific Islander)	Divorced	2015	46	Positive histology	Left - origin of primary	8500/3: Infiltrating duct carcinoma, NOS	II	HR+/HER2- (Luminal A)	T4	N3	M1	Yes	No	Yes	Yes	No	No/Unknown	Yes	Breast	28
1369590	White	Single (never married)	2015	67	Positive histology	Paired site, but no information concerning laterality	8140/3: Adenocarcinoma, NOS	Unknown	HR-/HER2- (Triple Negative)	TX	N0	M1	Yes	No	No	No	No	No/Unknown	No/Unknown	Breast	2
1369662	Other (American Indian/AK Native, Asian/Pacific Islander)	Married (including common law)	2015	36	Positive histology	Left - origin of primary	8500/3: Infiltrating duct carcinoma, NOS	II	HR+/HER2- (Luminal A)	T2	N0	M1	Yes	No	No	No	Yes	Yes	Yes	Alive	43
1370084	White	Married (including common law)	2015	39	Positive histology	Right - origin of primary	8500/3: Infiltrating duct carcinoma, NOS	II	HR+/HER2+ (Luminal B)	T2	N0	M1	No	No	No	No	Yes	No/Unknown	Yes	Alive	43
1371718	White	Married (including common law)	2015	57	Positive histology	Left - origin of primary	8500/3: Infiltrating duct carcinoma, NOS	III	HR-/HER2+ (HER2 enriched)	T3	N0	M1	Yes	Yes	Yes	No	No	Yes	No/Unknown	Breast	1
1371998	Black	Single (never married)	2014	52	Positive histology	Right - origin of primary	8503/3: Intraductal papillary adenocarcinoma with invasion	II	HR-/HER2+ (HER2 enriched)	T2	N3	M1	Yes	No	Yes	Yes	Yes	No/Unknown	Yes	Breast	14
1372273	White	Married (including common law)	2015	63	Positive histology	Left - origin of primary	8500/3: Infiltrating duct carcinoma, NOS	IV	HR-/HER2- (Triple Negative)	T4	N3	M1	No	No	No	Yes	Yes	Yes	Yes	Breast	16
1372516	White	Single (never married)	2015	56	Positive histology	Left - origin of primary	8140/3: Adenocarcinoma, NOS	Unknown	HR+/HER2- (Luminal A)	T4	N0	M1	Yes	No	No	No	No	No/Unknown	No/Unknown	Breast	30
1372567	Other (American Indian/AK Native, Asian/Pacific Islander)	Widowed	2015	61	Positive histology	Right - origin of primary	8500/3: Infiltrating duct carcinoma, NOS	II	HR+/HER2- (Luminal A)	T2	N1	M1	Yes	No	No	No	No	No/Unknown	No/Unknown	Breast	30
1373230	Black	Single (never married)	2015	30	Positive histology	Left - origin of primary	8500/3: Infiltrating duct carcinoma, NOS	Unknown	Unknown	TX	N0	M1	Yes	No	No	No	No	Yes	Yes	Breast	29
1373321	White	Widowed	2015	85+	Positive histology	Left - origin of primary	8500/3: Infiltrating duct carcinoma, NOS	II	HR+/HER2+ (Luminal B)	T2	N0	M1	No	No	Yes	Yes	No	No/Unknown	No/Unknown	Breast	21
1373451	White	Married (including common law)	2015	85+	Positive histology	Left - origin of primary	8530/3: Inflammatory carcinoma	III	HR-/HER2+ (HER2 enriched)	T4	N1	M1	Yes	No	No	No	No	No/Unknown	No/Unknown	Breast	12
1373684	Other (American Indian/AK Native, Asian/Pacific Islander)	Single (never married)	2015	57	Positive histology	Right - origin of primary	8500/3: Infiltrating duct carcinoma, NOS	III	HR+/HER2- (Luminal A)	T4	N2	M1	Yes	No	No	No	Yes	Yes	Yes	Alive	41
1374636	White	Unknown	2015	79	Positive histology	Left - origin of primary	9020/3: Phyllodes tumor, malignant	Unknown	Recode not available	T3	N0	M1	No	No	No	Yes	Yes	No/Unknown	Yes	Breast	5
1374901	White	Unknown	2015	52	Positive histology	Left - origin of primary	8500/3: Infiltrating duct carcinoma, NOS	I	HR+/HER2- (Luminal A)	T2	N0	M1	Yes	No	No	No	No	Yes	Yes	Alive	40
1374945	White	Married (including common law)	2015	54	Positive histology	Right - origin of primary	8500/3: Infiltrating duct carcinoma, NOS	Unknown	HR+/HER2+ (Luminal B)	T4	N1	M1	Yes	No	Yes	No	No	No/Unknown	Yes	Alive	41
1375854	White	Married (including common law)	2015	80	Positive histology	Left - origin of primary	8575/3: Metaplastic carcinoma, NOS	III	HR+/HER2- (Luminal A)	T4	N2	M1	No	No	No	Yes	Yes	No/Unknown	No/Unknown	Breast	1
1376140	Other (American Indian/AK Native, Asian/Pacific Islander)	Married (including common law)	2014	34	Positive histology	Left - origin of primary	8500/3: Infiltrating duct carcinoma, NOS	III	HR+/HER2- (Luminal A)	T3	N3	M1	No	No	No	No	Yes	No/Unknown	No/Unknown	Breast	18
1376702	White	Married (including common law)	2015	42	Positive histology	Left - origin of primary	8500/3: Infiltrating duct carcinoma, NOS	III	HR+/HER2- (Luminal A)	T4	N1	M1	Yes	No	No	No	Yes	Yes	Yes	Alive	40
1378457	White	Divorced	2015	73	Positive histology	Right - origin of primary	8500/3: Infiltrating duct carcinoma, NOS	Unknown	HR+/HER2+ (Luminal B)	T2	N1	M1	No	No	No	Yes	Yes	No/Unknown	No/Unknown	Alive	32
1378566	White	Married (including common law)	2015	48	Positive histology	Right - origin of primary	8520/3: Lobular carcinoma, NOS	II	HR+/HER2- (Luminal A)	T3	N3	M1	Yes	No	No	No	Yes	Yes	No/Unknown	Alive	40
1378569	Other (American Indian/AK Native, Asian/Pacific Islander)	Single (never married)	2015	56	Positive histology	Right - origin of primary	8520/3: Lobular carcinoma, NOS	Unknown	HR+/HER2- (Luminal A)	T3	N1	M1	No	No	No	No	No	No/Unknown	Yes	Breast	21
1378598	White	Single (never married)	2015	85+	Positive histology	Left - origin of primary	8500/3: Infiltrating duct carcinoma, NOS	Unknown	HR+/HER2- (Luminal A)	T2	N1	M1	Yes	No	No	No	No	Yes	No/Unknown	Breast	37
1378876	Black	Single (never married)	2014	71	Positive histology	Left - origin of primary	8140/3: Adenocarcinoma, NOS	Unknown	HR+/HER2- (Luminal A)	T4	N1	M1	No	No	Yes	Yes	No	No/Unknown	No/Unknown	Breast	22
1380819	Black	Married (including common law)	2015	77	Positive histology	Left - origin of primary	8500/3: Infiltrating duct carcinoma, NOS	III	HR+/HER2+ (Luminal B)	T2	N3	M1	No	No	No	No	Yes	Yes	Yes	Alive	39
1380831	Other (American Indian/AK Native, Asian/Pacific Islander)	Divorced	2015	50	Positive histology	Right - origin of primary	8500/3: Infiltrating duct carcinoma, NOS	III	HR-/HER2- (Triple Negative)	T3	N2	M1	No	No	No	No	Yes	No/Unknown	No/Unknown	Alive	32
1381230	White	Married (including common law)	2014	45	Positive histology	Left - origin of primary	8500/3: Infiltrating duct carcinoma, NOS	II	HR+/HER2+ (Luminal B)	T4	N2	M1	Yes	No	No	No	No	Yes	Yes	Alive	47
1381306	Black	Single (never married)	2015	52	Positive histology	Right - origin of primary	8500/3: Infiltrating duct carcinoma, NOS	III	HR-/HER2+ (HER2 enriched)	T2	N0	M1	No	No	Yes	No	No	No/Unknown	No/Unknown	Alive	39
1381340	Other (American Indian/AK Native, Asian/Pacific Islander)	Single (never married)	2015	44	Positive histology	Right - origin of primary	8500/3: Infiltrating duct carcinoma, NOS	II	HR+/HER2+ (Luminal B)	T4	N0	M1	Yes	No	No	No	No	Yes	Yes	Alive	42
1381652	Other (American Indian/AK Native, Asian/Pacific Islander)	Divorced	2015	53	Positive histology	Right - origin of primary	8500/3: Infiltrating duct carcinoma, NOS	III	HR-/HER2+ (HER2 enriched)	T3	N3	M1	No	No	No	Yes	Yes	Yes	Yes	Alive	38
1381754	White	Widowed	2015	85+	Positive histology	Left - origin of primary	8507/3: Ductal carcinoma, micropapillary	II	HR-/HER2+ (HER2 enriched)	T2	N1	M1	No	No	Yes	No	No	No/Unknown	No/Unknown	Breast	10
1382039	Other (American Indian/AK Native, Asian/Pacific Islander)	Widowed	2015	77	Positive histology	Left - origin of primary	8500/3: Infiltrating duct carcinoma, NOS	II	HR+/HER2- (Luminal A)	T3	N1	M1	Yes	No	No	Yes	No	No/Unknown	No/Unknown	Breast	23
1382233	White	Married (including common law)	2015	58	Positive histology	Left - origin of primary	8010/3: Carcinoma, NOS	Unknown	HR-/HER2- (Triple Negative)	T4	N2	M1	No	No	Yes	Yes	No	No/Unknown	Yes	Breast	7
1382401	Black	Married (including common law)	2014	30	Positive histology	Left - origin of primary	8500/3: Infiltrating duct carcinoma, NOS	III	HR+/HER2- (Luminal A)	T4	N1	M1	Yes	No	No	No	No	Yes	Yes	Breast	49
1383103	Other (American Indian/AK Native, Asian/Pacific Islander)	Single (never married)	2015	72	Positive histology	Right - origin of primary	8500/3: Infiltrating duct carcinoma, NOS	III	HR-/HER2- (Triple Negative)	T3	N3	M1	Yes	No	No	No	Yes	No/Unknown	No/Unknown	Breast	12
1383294	Other (American Indian/AK Native, Asian/Pacific Islander)	Married (including common law)	2015	57	Positive histology	Right - origin of primary	8140/3: Adenocarcinoma, NOS	Unknown	HR-/HER2+ (HER2 enriched)	T2	N2	M1	Yes	Yes	Yes	Yes	No	Yes	Yes	Breast	10
1383833	Black	Married (including common law)	2015	56	Positive histology	Right - origin of primary	8500/3: Infiltrating duct carcinoma, NOS	Unknown	HR+/HER2- (Luminal A)	T1	N1	M1	Yes	No	No	No	No	No/Unknown	No/Unknown	Alive	3
1384203	Black	Married (including common law)	2015	49	Positive histology	Left - origin of primary	8520/3: Lobular carcinoma, NOS	Unknown	HR+/HER2- (Luminal A)	T1	N1	M1	No	No	No	No	No	No/Unknown	Yes	Alive	38
1384314	Black	Married (including common law)	2015	76	Positive histology	Right - origin of primary	8520/3: Lobular carcinoma, NOS	I	HR+/HER2- (Luminal A)	T3	N1	M1	Yes	No	No	No	No	Yes	No/Unknown	Breast	0
1385230	Black	Single (never married)	2015	38	Positive histology	Right - origin of primary	8500/3: Infiltrating duct carcinoma, NOS	III	HR+/HER2- (Luminal A)	T4	N3	M1	No	No	No	No	Yes	No/Unknown	Yes	Alive	37
1385251	White	Widowed	2015	85+	Radiography without microscopic confirm	Right - origin of primary	8010/3: Carcinoma, NOS	Unknown	Unknown	T2	NX	M1	No	No	Yes	No	No	No/Unknown	No/Unknown	Breast	0
1385296	Other (American Indian/AK Native, Asian/Pacific Islander)	Unknown	2015	76	Positive histology	Left - origin of primary	8500/3: Infiltrating duct carcinoma, NOS	II	HR+/HER2- (Luminal A)	T4	N1	M1	Yes	No	No	No	No	Yes	No/Unknown	Alive	38
1385333	White	Unmarried or Domestic Partner	2015	57	Positive histology	Left - origin of primary	8520/3: Lobular carcinoma, NOS	II	HR+/HER2- (Luminal A)	T3	N1	M1	Yes	No	No	No	No	No/Unknown	Yes	Breast	28
1385408	White	Single (never married)	2015	24	Positive histology	Right - origin of primary	8500/3: Infiltrating duct carcinoma, NOS	II	HR+/HER2+ (Luminal B)	TX	N3	M1	Yes	No	No	Yes	No	Yes	Yes	Alive	37
1385491	White	Widowed	2015	85+	Positive histology	Right - origin of primary	8500/3: Infiltrating duct carcinoma, NOS	II	HR+/HER2+ (Luminal B)	T2	N0	M1	No	No	No	Yes	No	No/Unknown	No/Unknown	Breast	23
1385568	White	Divorced	2015	56	Positive histology	Left - origin of primary	8507/3: Ductal carcinoma, micropapillary	III	HR+/HER2- (Luminal A)	T4	N1	M1	Yes	No	No	No	Yes	Yes	Yes	Breast	34
1385727	Black	Married (including common law)	2015	52	Positive histology	Bilateral, single primary	8500/3: Infiltrating duct carcinoma, NOS	Unknown	HR+/HER2- (Luminal A)	T4	N3	M1	Yes	No	Yes	No	No	No/Unknown	Yes	Breast	13
1385744	Other (American Indian/AK Native, Asian/Pacific Islander)	Divorced	2015	62	Positive histology	Right - origin of primary	8500/3: Infiltrating duct carcinoma, NOS	II	HR+/HER2- (Luminal A)	T3	N1	M1	Yes	Yes	No	No	No	Yes	Yes	Breast	16
1386188	Other (American Indian/AK Native, Asian/Pacific Islander)	Married (including common law)	2015	44	Positive histology	Right - origin of primary	8500/3: Infiltrating duct carcinoma, NOS	III	HR+/HER2+ (Luminal B)	T2	N1	M1	Yes	No	No	No	Yes	No/Unknown	Yes	Alive	5
1386899	White	Widowed	2015	78	Positive histology	Left - origin of primary	8140/3: Adenocarcinoma, NOS	Unknown	HR+/HER2- (Luminal A)	T4	N2	M1	Yes	No	No	No	No	No/Unknown	No/Unknown	Chronic Obstructive Pulmonary Disease and Allied Cond	13
1387851	White	Separated	2015	45	Positive histology	Left - origin of primary	8500/3: Infiltrating duct carcinoma, NOS	II	HR+/HER2+ (Luminal B)	T3	N1	M1	Yes	No	Yes	No	No	No/Unknown	Yes	Breast	20
1388227	White	Married (including common law)	2015	45	Positive histology	Left - origin of primary	8500/3: Infiltrating duct carcinoma, NOS	III	HR+/HER2- (Luminal A)	T1	N3	M1	Yes	No	No	No	No	No/Unknown	No/Unknown	Breast	19
1388685	Black	Married (including common law)	2015	40	Positive histology	Left - origin of primary	8500/3: Infiltrating duct carcinoma, NOS	Unknown	HR-/HER2- (Triple Negative)	T4	N3	M1	No	Yes	No	No	No	Yes	Yes	Breast	8
1388697	White	Married (including common law)	2015	70	Positive histology	Left - origin of primary	8520/3: Lobular carcinoma, NOS	I	HR+/HER2+ (Luminal B)	TX	N0	M1	Yes	No	No	No	No	No/Unknown	Yes	Breast	1
1388805	White	Married (including common law)	2015	73	Positive histology	Right - origin of primary	8520/3: Lobular carcinoma, NOS	III	HR+/HER2- (Luminal A)	T4	N1	M1	Yes	No	No	No	No	No/Unknown	Yes	Alive	37
1388852	White	Single (never married)	2015	55	Positive histology	Left - origin of primary	8500/3: Infiltrating duct carcinoma, NOS	II	HR+/HER2+ (Luminal B)	T3	N1	M1	Yes	No	No	No	No	No/Unknown	Yes	Breast	9
1388892	Black	Widowed	2015	70	Positive histology	Right - origin of primary	8500/3: Infiltrating duct carcinoma, NOS	II	HR+/HER2- (Luminal A)	TX	N1	M1	No	No	No	Yes	No	No/Unknown	Yes	Alive	37
1388916	White	Single (never married)	2015	33	Positive histology	Left - origin of primary	8500/3: Infiltrating duct carcinoma, NOS	II	HR+/HER2- (Luminal A)	TX	N0	M1	Yes	No	Yes	Yes	No	No/Unknown	Yes	Alive	37
1389330	White	Divorced	2015	77	Positive histology	Left - origin of primary	8520/3: Lobular carcinoma, NOS	Unknown	HR+/HER2- (Luminal A)	T2	N0	M1	No	No	Yes	No	No	No/Unknown	Yes	Breast	3
1389516	Other (American Indian/AK Native, Asian/Pacific Islander)	Divorced	2015	66	Positive histology	Right - origin of primary	8500/3: Infiltrating duct carcinoma, NOS	III	HR+/HER2+ (Luminal B)	T2	N1	M1	No	No	No	Yes	No	No/Unknown	Yes	Alive	37
1389950	Other (American Indian/AK Native, Asian/Pacific Islander)	Married (including common law)	2015	32	Positive histology	Left - origin of primary	8500/3: Infiltrating duct carcinoma, NOS	III	HR-/HER2+ (HER2 enriched)	T3	N3	M1	No	No	Yes	No	Yes	No/Unknown	Yes	Alive	38
1390548	Other (American Indian/AK Native, Asian/Pacific Islander)	Married (including common law)	2015	74	Positive histology	Paired site, but no information concerning laterality	8490/3: Signet ring cell carcinoma	Unknown	Unknown	TX	NX	M1	Yes	No	No	No	No	No/Unknown	No/Unknown	Miscellaneous Malignant Cancer	2
1390790	White	Widowed	2015	85+	Positive histology	Left - origin of primary	8500/3: Infiltrating duct carcinoma, NOS	II	HR+/HER2- (Luminal A)	T2	N1	M1	Yes	No	No	No	No	No/Unknown	No/Unknown	Breast	1
1390932	White	Single (never married)	2015	40	Positive histology	Right - origin of primary	8500/3: Infiltrating duct carcinoma, NOS	II	HR+/HER2- (Luminal A)	T2	N1	M1	Yes	No	No	No	No	Yes	No/Unknown	Alive	36
1391180	White	Married (including common law)	2015	80	Positive histology	Right - origin of primary	8500/3: Infiltrating duct carcinoma, NOS	I	HR+/HER2- (Luminal A)	T3	N0	M1	Yes	No	No	No	No	No/Unknown	No/Unknown	Alive	36
1391598	Black	Single (never married)	2015	40	Positive histology	Right - origin of primary	8010/3: Carcinoma, NOS	III	HR+/HER2+ (Luminal B)	TX	N3	M1	No	No	Yes	Yes	No	No/Unknown	Yes	Alive	37
1391865	White	Single (never married)	2015	58	Positive histology	Right - origin of primary	8500/3: Infiltrating duct carcinoma, NOS	III	HR-/HER2+ (HER2 enriched)	T1	N1	M1	No	No	No	No	Yes	No/Unknown	Yes	Breast	9
1391938	White	Divorced	2015	84	Positive histology	Right - origin of primary	8522/3: Infiltrating duct and lobular carcinoma	I	HR+/HER2- (Luminal A)	T4	N0	M1	Yes	No	No	No	No	No/Unknown	No/Unknown	Other Infectious and Parasitic Diseases including HIV	20
1391947	White	Single (never married)	2015	59	Positive histology	Left - origin of primary	8500/3: Infiltrating duct carcinoma, NOS	II	HR+/HER2+ (Luminal B)	T2	N1	M1	Yes	No	No	No	No	Yes	Yes	Breast	29
1392260	White	Widowed	2015	85+	Positive histology	Left - origin of primary	8522/3: Infiltrating duct and lobular carcinoma	II	HR+/HER2- (Luminal A)	T2	N1	M1	Yes	No	No	No	No	No/Unknown	No/Unknown	Alive	38
1392797	Other (American Indian/AK Native, Asian/Pacific Islander)	Widowed	2013	59	Positive histology	Right - origin of primary	8520/3: Lobular carcinoma, NOS	Unknown	HR+/HER2- (Luminal A)	TX	NX	M1	Yes	No	No	No	Yes	Yes	Yes	Breast	47
1392904	Black	Single (never married)	2015	47	Positive histology	Right - origin of primary	8520/3: Lobular carcinoma, NOS	II	HR+/HER2- (Luminal A)	T1	N1	M1	No	No	No	No	Yes	No/Unknown	No/Unknown	Alive	36
1393322	White	Single (never married)	2015	48	Positive histology	Right - origin of primary	8500/3: Infiltrating duct carcinoma, NOS	Unknown	HR+/HER2- (Luminal A)	T4	N1	M1	Yes	No	Yes	No	No	No/Unknown	Yes	Alive	36
1393590	White	Married (including common law)	2015	85+	Positive histology	Left - origin of primary	8500/3: Infiltrating duct carcinoma, NOS	II	HR+/HER2+ (Luminal B)	T4	N1	M1	Yes	No	No	No	No	No/Unknown	No/Unknown	Breast	13
1393642	White	Single (never married)	2015	33	Positive histology	Right - origin of primary	8500/3: Infiltrating duct carcinoma, NOS	III	HR+/HER2- (Luminal A)	T1	N1	M1	Yes	No	Yes	No	No	Yes	Yes	Alive	37
1394491	Black	Single (never married)	2015	41	Positive histology	Left - origin of primary	8500/3: Infiltrating duct carcinoma, NOS	III	HR+/HER2+ (Luminal B)	T2	N3	M1	Yes	No	Yes	No	No	No/Unknown	Yes	Alive	35
1394860	White	Single (never married)	2015	51	Positive histology	Left - origin of primary	8500/3: Infiltrating duct carcinoma, NOS	II	HR+/HER2- (Luminal A)	T2	N1	M1	Yes	No	Yes	No	No	Yes	Yes	Alive	36
1395151	White	Married (including common law)	2015	66	Positive histology	Left - origin of primary	8500/3: Infiltrating duct carcinoma, NOS	II	HR+/HER2- (Luminal A)	T2	N3	M1	Yes	No	No	No	Yes	Yes	No/Unknown	Alive	36
1400458	White	Single (never married)	2015	75	Positive histology	Right - origin of primary	8500/3: Infiltrating duct carcinoma, NOS	I	HR+/HER2- (Luminal A)	T1	N1	M1	No	No	Yes	No	No	Yes	Yes	Other Cause of Death	29
1407457	Black	Married (including common law)	2015	57	Positive histology	Right - origin of primary	8500/3: Infiltrating duct carcinoma, NOS	III	HR+/HER2+ (Luminal B)	T4	N3	M1	Yes	No	No	No	Yes	No/Unknown	No/Unknown	Other Cause of Death	35
1407996	White	Widowed	2013	66	Positive histology	Right - origin of primary	8522/3: Infiltrating duct and lobular carcinoma	II	HR+/HER2- (Luminal A)	T2	N1	M1	No	No	No	Yes	No	No/Unknown	No/Unknown	Alive	65
1413444	Other (American Indian/AK Native, Asian/Pacific Islander)	Single (never married)	2015	41	Positive histology	Right - origin of primary	8500/3: Infiltrating duct carcinoma, NOS	III	HR+/HER2- (Luminal A)	TX	N1	M1	Yes	No	No	No	No	Yes	Yes	Breast	18
1420081	White	Divorced	2015	57	Positive histology	Left - origin of primary	8500/3: Infiltrating duct carcinoma, NOS	III	HR-/HER2- (Triple Negative)	T4	N2	M1	No	No	Yes	Yes	Yes	No/Unknown	Yes	Breast	14
1420237	Black	Married (including common law)	2015	43	Positive histology	Left - origin of primary	8520/3: Lobular carcinoma, NOS	I	HR+/HER2- (Luminal A)	T2	N0	M1	Yes	No	Yes	No	No	No/Unknown	No/Unknown	Alive	1
1436632	White	Single (never married)	2015	85+	Clinical diagnosis only	Left - origin of primary	8000/3: Neoplasm, malignant	Unknown	Unknown	T0	N3	M1	No	No	No	No	No	No/Unknown	No/Unknown	Breast	2
1437321	Other (American Indian/AK Native, Asian/Pacific Islander)	Widowed	2015	77	Radiography without microscopic confirm	Left - origin of primary	8000/3: Neoplasm, malignant	Unknown	Unknown	TX	NX	M1	Yes	No	Yes	No	No	No/Unknown	No/Unknown	Breast	0
1438794	White	Unknown	2015	85+	Positive histology	Right - origin of primary	8500/3: Infiltrating duct carcinoma, NOS	III	Unknown	T4	N1	M1	Yes	No	No	No	No	No/Unknown	No/Unknown	Alive	43
1442352	Other (American Indian/AK Native, Asian/Pacific Islander)	Married (including common law)	2015	68	Radiography without microscopic confirm	Left - origin of primary	8010/3: Carcinoma, NOS	Unknown	Unknown	T3	NX	M1	Yes	No	No	Yes	No	No/Unknown	No/Unknown	Breast	0
1443260	White	Unknown	2014	64	Positive histology	Left - origin of primary	8522/3: Infiltrating duct and lobular carcinoma	II	HR+/HER2- (Luminal A)	TX	NX	M1	Yes	No	No	No	No	No/Unknown	No/Unknown	Breast	43
1511218	Black	Single (never married)	2015	36	Positive histology	Right - origin of primary	8500/3: Infiltrating duct carcinoma, NOS	II	HR+/HER2+ (Luminal B)	TX	N1	M1	Yes	No	No	Yes	Yes	No/Unknown	Yes	Breast	25
1539267	Black	Married (including common law)	2011	40	Positive histology	Right - origin of primary	8500/3: Infiltrating duct carcinoma, NOS	Unknown	HR+/HER2+ (Luminal B)	T4	N1	M1	No	No	Yes	No	No	No/Unknown	Yes	Alive	87
5369597	White	Married (including common law)	2013	75	Positive histology	Right - origin of primary	8500/3: Infiltrating duct carcinoma, NOS	I	HR+/HER2- (Luminal A)	T2	N1	M1	Yes	No	No	No	Yes	No/Unknown	No/Unknown	Breast	47
5828092	White	Married (including common law)	2013	77	Positive histology	Right - origin of primary	8520/3: Lobular carcinoma, NOS	II	HR+/HER2- (Luminal A)	TX	NX	M1	Yes	No	Yes	No	No	No/Unknown	No/Unknown	Miscellaneous Malignant Cancer	1
5853883	White	Married (including common law)	2012	75	Positive histology	Left - origin of primary	8520/3: Lobular carcinoma, NOS	III	HR-/HER2- (Triple Negative)	TX	N0	M1	Yes	No	No	No	No	No/Unknown	Yes	Breast	39
6028679	White	Married (including common law)	2013	71	Positive histology	Right - origin of primary	8201/3: Cribriform carcinoma, NOS	III	HR+/HER2- (Luminal A)	T2	N1	M1	Yes	No	No	No	No	No/Unknown	Yes	Breast	12
6140731	White	Divorced	2014	59	Positive histology	Right - origin of primary	8522/3: Infiltrating duct and lobular carcinoma	III	HR+/HER2- (Luminal A)	T2	N2	M1	Yes	No	Yes	No	Yes	Yes	No/Unknown	Breast	42
6219845	White	Divorced	2010	58	Positive histology	Left - origin of primary	8500/3: Infiltrating duct carcinoma, NOS	II	HR+/HER2- (Luminal A)	T3	N3	M1	Yes	No	No	No	Yes	No/Unknown	Yes	Breast	11
6221399	White	Married (including common law)	2010	79	Positive histology	Paired site, but no information concerning laterality	8522/3: Infiltrating duct and lobular carcinoma	Unknown	HR+/HER2- (Luminal A)	T0	N0	M1	No	No	Yes	No	No	No/Unknown	No/Unknown	Breast	16
6222197	White	Married (including common law)	2010	79	Positive histology	Right - origin of primary	8500/3: Infiltrating duct carcinoma, NOS	III	HR+/HER2- (Luminal A)	TX	N1	M1	Yes	No	Yes	Yes	No	No/Unknown	No/Unknown	Diseases of Heart	18
6222283	White	Married (including common law)	2010	80	Positive histology	Right - origin of primary	8140/3: Adenocarcinoma, NOS	Unknown	Unknown	TX	NX	M1	Yes	No	Yes	No	No	No/Unknown	Yes	Breast	2
6222369	White	Married (including common law)	2010	66	Positive histology	Left - origin of primary	8500/3: Infiltrating duct carcinoma, NOS	III	HR-/HER2+ (HER2 enriched)	T2	N1	M1	No	No	No	Yes	No	No/Unknown	Yes	Breast	15
6222542	White	Widowed	2010	85+	Positive histology	Paired site, but no information concerning laterality	8010/3: Carcinoma, NOS	Unknown	Unknown	TX	N0	M1	No	No	No	No	No	No/Unknown	No/Unknown	Breast	19
6223098	White	Married (including common law)	2010	85+	Positive histology	Right - origin of primary	8500/3: Infiltrating duct carcinoma, NOS	Unknown	HR+/HER2- (Luminal A)	TX	N0	M1	No	No	No	Yes	No	No/Unknown	No/Unknown	Breast	3
6223784	White	Married (including common law)	2010	50	Positive histology	Right - origin of primary	8500/3: Infiltrating duct carcinoma, NOS	II	HR+/HER2- (Luminal A)	T2	N1	M1	Yes	No	No	No	No	No/Unknown	No/Unknown	Breast	59
6223843	White	Married (including common law)	2010	43	Positive histology	Left - origin of primary	8523/3: Infiltrating duct mixed with other types of carcinoma	I	HR+/HER2- (Luminal A)	T1	N0	M1	No	No	No	No	Yes	Yes	No/Unknown	Alive	103
6224041	White	Single (never married)	2010	55	Positive histology	Right - origin of primary	8522/3: Infiltrating duct and lobular carcinoma	II	HR+/HER2- (Luminal A)	T4	N0	M1	Yes	No	No	Yes	No	No/Unknown	No/Unknown	Breast	74
6224053	White	Widowed	2010	81	Positive histology	Paired site, but no information concerning laterality	8010/3: Carcinoma, NOS	Unknown	HR+/HER2- (Luminal A)	T0	N0	M1	No	No	No	Yes	No	No/Unknown	No/Unknown	Alive	102
6224210	White	Widowed	2010	71	Positive histology	Bilateral, single primary	8500/3: Infiltrating duct carcinoma, NOS	II	HR+/HER2- (Luminal A)	TX	N3	M1	Yes	Yes	Yes	Yes	No	No/Unknown	No/Unknown	Breast	1
6224372	Other (American Indian/AK Native, Asian/Pacific Islander)	Widowed	2010	67	Positive histology	Right - origin of primary	8140/3: Adenocarcinoma, NOS	Unknown	HR+/HER2- (Luminal A)	TX	N0	M1	Yes	No	No	Yes	No	Yes	No/Unknown	Alive	6
6224539	Other (American Indian/AK Native, Asian/Pacific Islander)	Unknown	2010	53	Positive histology	Right - origin of primary	8500/3: Infiltrating duct carcinoma, NOS	I	HR+/HER2- (Luminal A)	T1	N0	M1	Yes	No	No	No	Yes	Yes	No/Unknown	Alive	106
6224809	White	Married (including common law)	2010	59	Positive histology	Left - origin of primary	8140/3: Adenocarcinoma, NOS	Unknown	Unknown	T1	N1	M1	Yes	No	Yes	Yes	No	No/Unknown	Yes	Breast	39
6224869	White	Widowed	2010	85+	Positive histology	Left - origin of primary	8140/3: Adenocarcinoma, NOS	III	HR+/HER2+ (Luminal B)	T4	N1	M1	Yes	No	Yes	Yes	No	No/Unknown	No/Unknown	Breast	0
6225463	White	Widowed	2010	85+	Positive histology	Left - origin of primary	8140/3: Adenocarcinoma, NOS	Unknown	Unknown	T2	NX	M1	No	No	No	No	No	No/Unknown	No/Unknown	Breast	0
6225710	White	Widowed	2010	82	Positive histology	Left - origin of primary	8140/3: Adenocarcinoma, NOS	Unknown	HR+/HER2- (Luminal A)	TX	NX	M1	Yes	No	No	No	No	Yes	Yes	Breast	80
6226085	White	Married (including common law)	2010	76	Positive histology	Paired site, but no information concerning laterality	8520/3: Lobular carcinoma, NOS	Unknown	HR+/HER2- (Luminal A)	TX	N0	M1	Yes	No	No	No	No	No/Unknown	No/Unknown	Breast	82
6227174	White	Married (including common law)	2010	58	Positive histology	Right - origin of primary	8520/3: Lobular carcinoma, NOS	II	HR-/HER2+ (HER2 enriched)	T1	N0	M1	Yes	No	No	No	No	No/Unknown	No/Unknown	Breast	5
6227268	White	Widowed	2010	83	Positive histology	Left - origin of primary	8520/3: Lobular carcinoma, NOS	III	Unknown	T4	N1	M1	Yes	No	Yes	No	No	Yes	No/Unknown	Breast	29
6227411	White	Married (including common law)	2010	57	Positive histology	Left - origin of primary	8500/3: Infiltrating duct carcinoma, NOS	III	HR+/HER2- (Luminal A)	T4	N2	M1	Yes	No	No	No	Yes	No/Unknown	Yes	Breast	37
6228049	White	Widowed	2010	79	Positive histology	Right - origin of primary	8523/3: Infiltrating duct mixed with other types of carcinoma	III	HR-/HER2- (Triple Negative)	T3	N0	M1	No	No	No	Yes	Yes	No/Unknown	No/Unknown	Soft Tissue including Heart	5
6228382	White	Widowed	2010	80	Positive histology	Right - origin of primary	8520/3: Lobular carcinoma, NOS	II	HR+/HER2- (Luminal A)	T4	N1	M1	Yes	No	No	No	No	No/Unknown	No/Unknown	Breast	7
6229073	White	Married (including common law)	2010	59	Positive histology	Left - origin of primary	8500/3: Infiltrating duct carcinoma, NOS	Unknown	Unknown	T4	N3	M1	Yes	No	No	Yes	No	No/Unknown	No/Unknown	Breast	12
6229114	White	Divorced	2010	63	Positive histology	Left - origin of primary	8500/3: Infiltrating duct carcinoma, NOS	III	HR+/HER2- (Luminal A)	T4	N3	M1	Yes	No	No	No	No	No/Unknown	No/Unknown	Breast	31
6229122	White	Married (including common law)	2010	69	Positive histology	Right - origin of primary	8500/3: Infiltrating duct carcinoma, NOS	II	HR+/HER2- (Luminal A)	T4	N2	M1	Yes	No	No	No	Yes	No/Unknown	No/Unknown	Alive	103
6229322	White	Married (including common law)	2010	57	Positive histology	Right - origin of primary	8500/3: Infiltrating duct carcinoma, NOS	III	HR-/HER2- (Triple Negative)	T2	N1	M1	No	No	No	Yes	No	No/Unknown	Yes	Breast	45
6229408	White	Divorced	2010	80	Positive histology	Left - origin of primary	8500/3: Infiltrating duct carcinoma, NOS	II	HR+/HER2- (Luminal A)	T2	N0	M1	Yes	No	No	No	No	No/Unknown	No/Unknown	Diseases of Heart	54
6229522	White	Married (including common law)	2010	65	Positive histology	Left - origin of primary	8500/3: Infiltrating duct carcinoma, NOS	II	HR+/HER2- (Luminal A)	TX	N1	M1	Yes	No	No	No	No	Yes	No/Unknown	Alive	101
6230343	White	Widowed	2010	70	Positive histology	Left - origin of primary	8500/3: Infiltrating duct carcinoma, NOS	II	HR+/HER2- (Luminal A)	T1	N0	M1	No	No	No	No	Yes	No/Unknown	No/Unknown	Alive	106
6230368	White	Single (never married)	2010	28	Positive histology	Right - origin of primary	8523/3: Infiltrating duct mixed with other types of carcinoma	II	HR+/HER2+ (Luminal B)	TX	N0	M1	No	No	Yes	No	No	No/Unknown	Yes	Alive	106
6231584	White	Married (including common law)	2010	73	Positive histology	Left - origin of primary	8500/3: Infiltrating duct carcinoma, NOS	III	HR-/HER2- (Triple Negative)	T4	N3	M1	Yes	No	No	No	Yes	No/Unknown	No/Unknown	Breast	10
6231742	White	Single (never married)	2010	55	Positive histology	Right - origin of primary	8523/3: Infiltrating duct mixed with other types of carcinoma	II	HR+/HER2+ (Luminal B)	T3	N1	M1	Yes	No	No	No	No	No/Unknown	Yes	Alive	104
6231863	Black	Single (never married)	2010	36	Positive histology	Left - origin of primary	8500/3: Infiltrating duct carcinoma, NOS	III	HR+/HER2+ (Luminal B)	T3	N1	M1	No	No	Yes	No	Yes	Yes	Yes	Alive	104
6231999	White	Single (never married)	2010	60	Positive histology	Only one side - side unspecified	8010/3: Carcinoma, NOS	III	Unknown	T0	N0	M1	Yes	No	No	No	No	Yes	No/Unknown	Breast	5
6232165	White	Divorced	2010	47	Positive histology	Right - origin of primary	8500/3: Infiltrating duct carcinoma, NOS	III	HR+/HER2- (Luminal A)	T2	N0	M1	Yes	No	No	No	No	No/Unknown	Yes	Breast	37
6232305	White	Widowed	2010	73	Positive histology	Left - origin of primary	8575/3: Metaplastic carcinoma, NOS	III	HR-/HER2- (Triple Negative)	T4	N1	M1	No	No	No	Yes	Yes	No/Unknown	Yes	Breast	6
6232409	White	Married (including common law)	2010	80	Positive histology	Left - origin of primary	8140/3: Adenocarcinoma, NOS	III	HR+/HER2- (Luminal A)	T4	N1	M1	Yes	No	No	Yes	No	No/Unknown	No/Unknown	Breast	0
6232520	White	Married (including common law)	2010	44	Positive histology	Left - origin of primary	8522/3: Infiltrating duct and lobular carcinoma	I	HR+/HER2- (Luminal A)	T3	N1	M1	Yes	No	No	No	No	No/Unknown	No/Unknown	Alive	99
6232910	White	Married (including common law)	2010	64	Positive histology	Left - origin of primary	8500/3: Infiltrating duct carcinoma, NOS	I	HR+/HER2- (Luminal A)	T2	N1	M1	No	No	No	No	No	No/Unknown	Yes	Breast	95
6233097	White	Single (never married)	2010	61	Positive histology	Left - origin of primary	8140/3: Adenocarcinoma, NOS	III	Unknown	T4	N1	M1	Yes	No	No	No	No	Yes	No/Unknown	Breast	15
6233145	White	Married (including common law)	2010	53	Positive histology	Left - origin of primary	8500/3: Infiltrating duct carcinoma, NOS	III	HR+/HER2+ (Luminal B)	TX	N3	M1	No	No	No	No	Yes	No/Unknown	Yes	Breast	43
6233309	White	Widowed	2010	62	Positive histology	Right - origin of primary	8500/3: Infiltrating duct carcinoma, NOS	III	HR+/HER2- (Luminal A)	T4	N2	M1	Yes	Yes	No	No	No	Yes	No/Unknown	Breast	7
6233874	White	Single (never married)	2010	42	Positive histology	Left - origin of primary	8522/3: Infiltrating duct and lobular carcinoma	III	HR+/HER2+ (Luminal B)	T4	N1	M1	Yes	No	Yes	Yes	No	No/Unknown	Yes	Breast	53
6234112	White	Widowed	2010	67	Positive histology	Right - origin of primary	8522/3: Infiltrating duct and lobular carcinoma	III	HR+/HER2- (Luminal A)	T4	N2	M1	Yes	No	Yes	No	Yes	No/Unknown	Yes	Breast	35
6234488	White	Married (including common law)	2010	58	Positive histology	Right - origin of primary	8500/3: Infiltrating duct carcinoma, NOS	III	HR+/HER2- (Luminal A)	T4	N3	M1	Yes	No	No	No	No	No/Unknown	No/Unknown	Breast	1
6234716	White	Single (never married)	2010	41	Positive histology	Right - origin of primary	8500/3: Infiltrating duct carcinoma, NOS	Unknown	HR-/HER2- (Triple Negative)	T2	N1	M1	Yes	No	No	No	Yes	Yes	Yes	Breast	17
6235045	White	Widowed	2010	81	Positive histology	Right - origin of primary	8500/3: Infiltrating duct carcinoma, NOS	III	HR+/HER2- (Luminal A)	T2	N1	M1	Yes	No	No	No	No	No/Unknown	No/Unknown	Breast	82
6235480	White	Single (never married)	2010	68	Positive histology	Right - origin of primary	8500/3: Infiltrating duct carcinoma, NOS	III	HR+/HER2+ (Luminal B)	T4	N0	M1	No	Yes	Yes	Yes	No	No/Unknown	Yes	Breast	2
6235883	White	Widowed	2010	85+	Positive histology	Right - origin of primary	8500/3: Infiltrating duct carcinoma, NOS	II	HR+/HER2- (Luminal A)	T4	N0	M1	Yes	No	Yes	No	No	Yes	No/Unknown	Breast	0
6236160	White	Divorced	2010	51	Positive histology	Left - origin of primary	8522/3: Infiltrating duct and lobular carcinoma	II	HR+/HER2+ (Luminal B)	T2	N2	M1	Yes	No	No	Yes	No	Yes	No/Unknown	Breast	42
6236350	White	Widowed	2010	65	Positive histology	Left - origin of primary	8522/3: Infiltrating duct and lobular carcinoma	II	HR+/HER2+ (Luminal B)	T4	N1	M1	Yes	No	No	Yes	No	No/Unknown	Yes	Alive	99
6236374	White	Widowed	2010	82	Positive histology	Left - origin of primary	8520/3: Lobular carcinoma, NOS	II	HR+/HER2- (Luminal A)	T4	N2	M1	Yes	No	No	Yes	No	No/Unknown	No/Unknown	Breast	24
6236609	White	Widowed	2010	85+	Positive histology	Right - origin of primary	8500/3: Infiltrating duct carcinoma, NOS	II	HR+/HER2- (Luminal A)	T2	N2	M1	No	No	No	Yes	No	No/Unknown	No/Unknown	Other Cause of Death	46
6236611	White	Married (including common law)	2010	84	Positive histology	Left - origin of primary	8520/3: Lobular carcinoma, NOS	II	HR+/HER2- (Luminal A)	TX	N0	M1	Yes	No	No	No	No	No/Unknown	No/Unknown	Breast	2
6236737	White	Divorced	2010	58	Positive histology	Right - origin of primary	8520/3: Lobular carcinoma, NOS	II	HR+/HER2- (Luminal A)	T4	N0	M1	Yes	No	No	No	No	No/Unknown	No/Unknown	Breast	27
6237399	White	Married (including common law)	2010	80	Positive histology	Left - origin of primary	8520/3: Lobular carcinoma, NOS	II	HR+/HER2- (Luminal A)	T4	N3	M1	No	No	No	No	Yes	No/Unknown	No/Unknown	Other Cause of Death	17
6237454	White	Married (including common law)	2010	76	Positive histology	Left - origin of primary	8010/3: Carcinoma, NOS	III	HR+/HER2- (Luminal A)	T4	N1	M1	Yes	Yes	No	Yes	No	No/Unknown	No/Unknown	Other Cause of Death	1
6238561	White	Married (including common law)	2010	58	Positive histology	Left - origin of primary	8500/3: Infiltrating duct carcinoma, NOS	II	HR+/HER2- (Luminal A)	T4	N2	M1	No	No	No	Yes	No	No/Unknown	No/Unknown	Breast	46
6239876	White	Single (never married)	2010	85+	Positive histology	Right - origin of primary	8520/3: Lobular carcinoma, NOS	II	HR+/HER2- (Luminal A)	T2	N0	M1	Yes	No	No	No	No	No/Unknown	No/Unknown	Diseases of Heart	15
6240205	Black	Separated	2010	45	Positive histology	Left - origin of primary	8500/3: Infiltrating duct carcinoma, NOS	II	HR+/HER2- (Luminal A)	T4	N2	M1	Yes	No	No	Yes	No	No/Unknown	No/Unknown	Breast	24
6241334	White	Widowed	2010	67	Positive histology	Paired site, but no information concerning laterality	8010/3: Carcinoma, NOS	Unknown	Unknown	TX	N0	M1	Yes	No	No	No	No	No/Unknown	No/Unknown	Breast	18
6241566	White	Divorced	2010	36	Positive histology	Left - origin of primary	8500/3: Infiltrating duct carcinoma, NOS	III	HR+/HER2+ (Luminal B)	TX	N0	M1	No	Yes	Yes	No	No	No/Unknown	Yes	Alive	106
6241932	White	Widowed	2010	83	Positive histology	Right - origin of primary	8500/3: Infiltrating duct carcinoma, NOS	II	Unknown	T2	N1	M1	Yes	No	No	No	No	Yes	No/Unknown	Breast	9
6243345	White	Widowed	2010	63	Positive histology	Left - origin of primary	8520/3: Lobular carcinoma, NOS	II	HR+/HER2- (Luminal A)	T3	N1	M1	Yes	No	No	No	No	No/Unknown	Yes	Breast	27
6243450	White	Widowed	2010	75	Positive histology	Left - origin of primary	8500/3: Infiltrating duct carcinoma, NOS	III	Unknown	T4	N3	M1	Yes	Yes	No	No	No	No/Unknown	No/Unknown	Breast	0
6244446	White	Married (including common law)	2010	36	Positive histology	Right - origin of primary	8500/3: Infiltrating duct carcinoma, NOS	II	HR+/HER2- (Luminal A)	TX	N1	M1	Yes	No	Yes	No	No	No/Unknown	No/Unknown	Alive	80
6245032	White	Married (including common law)	2010	48	Positive histology	Right - origin of primary	8530/3: Inflammatory carcinoma	III	Unknown	T4	N1	M1	Yes	No	Yes	Yes	No	No/Unknown	Yes	Breast	29
6245171	White	Single (never married)	2010	70	Positive histology	Left - origin of primary	8520/3: Lobular carcinoma, NOS	I	HR+/HER2- (Luminal A)	T2	N0	M1	Yes	No	No	No	No	No/Unknown	No/Unknown	Breast	3
6245444	White	Single (never married)	2010	59	Positive histology	Left - origin of primary	8500/3: Infiltrating duct carcinoma, NOS	Unknown	HR-/HER2- (Triple Negative)	TX	NX	M1	No	No	No	No	No	No/Unknown	Yes	Breast	22
6246138	White	Single (never married)	2010	60	Positive histology	Left - origin of primary	8500/3: Infiltrating duct carcinoma, NOS	II	HR+/HER2- (Luminal A)	T4	N0	M1	Yes	No	No	No	No	No/Unknown	No/Unknown	Diseases of Heart	36
6246155	White	Widowed	2010	72	Positive histology	Right - origin of primary	8520/3: Lobular carcinoma, NOS	I	Unknown	T1	N0	M1	Yes	No	No	No	No	Yes	No/Unknown	Alive	97
6246272	White	Widowed	2010	79	Positive histology	Left - origin of primary	8520/3: Lobular carcinoma, NOS	II	HR+/HER2- (Luminal A)	T3	N1	M1	Yes	No	No	No	Yes	No/Unknown	No/Unknown	Breast	66
6246524	White	Married (including common law)	2010	46	Positive histology	Right - origin of primary	8500/3: Infiltrating duct carcinoma, NOS	III	HR+/HER2- (Luminal A)	T4	NX	M1	Yes	No	No	No	No	No/Unknown	Yes	Breast	14
6246674	White	Married (including common law)	2010	70	Positive histology	Left - origin of primary	8500/3: Infiltrating duct carcinoma, NOS	III	HR-/HER2- (Triple Negative)	T3	N0	M1	Yes	No	Yes	No	No	Yes	No/Unknown	Breast	1
6247436	White	Single (never married)	2010	85+	Positive histology	Right - origin of primary	8500/3: Infiltrating duct carcinoma, NOS	Unknown	Unknown	T3	N1	M1	Yes	No	No	Yes	No	No/Unknown	No/Unknown	Breast	16
6247583	White	Divorced	2010	55	Positive histology	Right - origin of primary	8500/3: Infiltrating duct carcinoma, NOS	III	HR-/HER2+ (HER2 enriched)	T1	N0	M1	No	No	No	No	Yes	No/Unknown	No/Unknown	Lung and Bronchus	25
6247946	White	Married (including common law)	2010	79	Positive histology	Paired site, but no information concerning laterality	8010/3: Carcinoma, NOS	III	Unknown	TX	N0	M1	No	No	Yes	No	No	No/Unknown	Yes	Breast	3
6248064	Black	Single (never married)	2010	52	Positive histology	Left - origin of primary	8500/3: Infiltrating duct carcinoma, NOS	III	HR-/HER2- (Triple Negative)	T2	N1	M1	No	No	Yes	No	No	No/Unknown	Yes	Breast	0
6248290	White	Unknown	2010	38	Positive histology	Right - origin of primary	8530/3: Inflammatory carcinoma	III	HR-/HER2- (Triple Negative)	T4	N1	M1	Yes	Yes	Yes	Yes	Yes	Yes	Yes	Breast	9
6248483	White	Divorced	2010	57	Positive histology	Left - origin of primary	8522/3: Infiltrating duct and lobular carcinoma	III	HR+/HER2- (Luminal A)	TX	N0	M1	Yes	No	Yes	No	No	No/Unknown	No/Unknown	Breast	16
6248872	White	Married (including common law)	2010	47	Positive histology	Left - origin of primary	8500/3: Infiltrating duct carcinoma, NOS	III	HR+/HER2- (Luminal A)	T4	NX	M1	Yes	No	No	Yes	No	No/Unknown	Yes	Breast	101
6249057	White	Widowed	2010	81	Positive histology	Right - origin of primary	8520/3: Lobular carcinoma, NOS	II	HR+/HER2- (Luminal A)	T2	N0	M1	Yes	No	No	No	No	No/Unknown	No/Unknown	Stomach and Duodenal Ulcers	36
6249797	White	Married (including common law)	2010	73	Positive histology	Right - origin of primary	8500/3: Infiltrating duct carcinoma, NOS	I	HR+/HER2- (Luminal A)	T2	N1	M1	Yes	No	No	No	Yes	No/Unknown	No/Unknown	Alive	101
6250246	White	Divorced	2010	73	Positive histology	Right - origin of primary	8500/3: Infiltrating duct carcinoma, NOS	III	HR+/HER2+ (Luminal B)	T4	N2	M1	Yes	No	Yes	Yes	Yes	No/Unknown	Yes	Breast	24
6250372	White	Single (never married)	2010	62	Positive histology	Right - origin of primary	8522/3: Infiltrating duct and lobular carcinoma	III	HR+/HER2- (Luminal A)	T4	N2	M1	Yes	No	No	No	No	Yes	Yes	Breast	8
6250407	White	Widowed	2010	66	Positive histology	Left - origin of primary	8520/3: Lobular carcinoma, NOS	III	Unknown	TX	NX	M1	No	No	No	No	No	No/Unknown	No/Unknown	Miscellaneous Malignant Cancer	0
6250911	Black	Single (never married)	2010	53	Positive histology	Right - origin of primary	8500/3: Infiltrating duct carcinoma, NOS	II	HR+/HER2- (Luminal A)	T3	N1	M1	Yes	No	No	No	No	No/Unknown	Yes	Breast	85
6251320	Black	Separated	2010	53	Positive histology	Left - origin of primary	8500/3: Infiltrating duct carcinoma, NOS	III	HR-/HER2+ (HER2 enriched)	T4	N1	M1	No	No	Yes	Yes	No	No/Unknown	Yes	Alive	95
6251489	White	Married (including common law)	2010	45	Positive histology	Left - origin of primary	8500/3: Infiltrating duct carcinoma, NOS	II	HR+/HER2- (Luminal A)	T2	N1	M1	Yes	No	No	No	No	No/Unknown	Yes	Alive	107
6252089	White	Single (never married)	2010	58	Positive histology	Right - origin of primary	8520/3: Lobular carcinoma, NOS	I	HR+/HER2- (Luminal A)	TX	N1	M1	Yes	No	No	No	No	No/Unknown	No/Unknown	Breast	24
6252846	Black	Single (never married)	2010	32	Positive histology	Left - origin of primary	8500/3: Infiltrating duct carcinoma, NOS	II	HR+/HER2- (Luminal A)	T2	N3	M1	No	No	No	No	No	No/Unknown	No/Unknown	Breast	25
6253281	White	Widowed	2010	65	Positive histology	Right - origin of primary	8500/3: Infiltrating duct carcinoma, NOS	II	HR-/HER2- (Triple Negative)	T4	N1	M1	No	No	No	Yes	No	No/Unknown	Yes	Breast	23
6253379	White	Single (never married)	2010	57	Positive histology	Right - origin of primary	8520/3: Lobular carcinoma, NOS	II	HR+/HER2- (Luminal A)	T2	N0	M1	Yes	No	No	No	No	No/Unknown	No/Unknown	Alive	106
6253824	White	Widowed	2010	80	Positive histology	Right - origin of primary	8500/3: Infiltrating duct carcinoma, NOS	III	HR+/HER2- (Luminal A)	T4	N3	M1	Yes	No	No	Yes	No	No/Unknown	No/Unknown	Breast	14
6253903	White	Single (never married)	2010	48	Positive histology	Right - origin of primary	8500/3: Infiltrating duct carcinoma, NOS	III	HR-/HER2- (Triple Negative)	T3	N1	M1	Yes	No	No	No	Yes	No/Unknown	Yes	Breast	15
6254094	White	Married (including common law)	2010	48	Positive histology	Right - origin of primary	8520/3: Lobular carcinoma, NOS	II	HR+/HER2- (Luminal A)	T2	N0	M1	No	No	Yes	No	No	No/Unknown	No/Unknown	Breast	78
6254207	White	Married (including common law)	2010	64	Positive histology	Left - origin of primary	8500/3: Infiltrating duct carcinoma, NOS	III	HR+/HER2- (Luminal A)	T4	N1	M1	Yes	No	Yes	Yes	No	No/Unknown	Yes	Breast	8
6254505	White	Single (never married)	2010	75	Positive histology	Left - origin of primary	8522/3: Infiltrating duct and lobular carcinoma	II	HR+/HER2- (Luminal A)	T4	NX	M1	No	No	Yes	Yes	No	No/Unknown	No/Unknown	Other Cause of Death	1
6255171	White	Married (including common law)	2010	73	Positive histology	Right - origin of primary	8500/3: Infiltrating duct carcinoma, NOS	II	HR+/HER2- (Luminal A)	T2	N0	M1	Yes	No	No	No	No	No/Unknown	No/Unknown	Breast	56
6255315	White	Married (including common law)	2010	50	Positive histology	Left - origin of primary	8520/3: Lobular carcinoma, NOS	I	HR+/HER2- (Luminal A)	T4	N2	M1	Yes	No	No	No	No	No/Unknown	Yes	Breast	39
6256407	White	Married (including common law)	2010	77	Positive histology	Left - origin of primary	8500/3: Infiltrating duct carcinoma, NOS	III	HR-/HER2- (Triple Negative)	T2	N1	M1	No	No	No	Yes	Yes	No/Unknown	No/Unknown	Breast	13
6256525	Black	Widowed	2010	53	Positive histology	Only one side - side unspecified	8140/3: Adenocarcinoma, NOS	Unknown	Unknown	T0	NX	M1	No	No	Yes	No	No	No/Unknown	Yes	Miscellaneous Malignant Cancer	2
6256726	White	Divorced	2010	64	Positive histology	Left - origin of primary	8010/3: Carcinoma, NOS	III	HR+/HER2- (Luminal A)	T4	N1	M1	Yes	No	Yes	Yes	No	No/Unknown	No/Unknown	Breast	1
6257019	White	Married (including common law)	2011	48	Positive histology	Left - origin of primary	8500/3: Infiltrating duct carcinoma, NOS	III	HR+/HER2- (Luminal A)	T4	N3	M1	Yes	No	No	Yes	Yes	No/Unknown	Yes	Breast	50
6257056	White	Divorced	2010	83	Positive histology	Right - origin of primary	8500/3: Infiltrating duct carcinoma, NOS	III	HR+/HER2- (Luminal A)	T2	N0	M1	Yes	No	No	No	No	No/Unknown	No/Unknown	Breast	46
6257144	White	Married (including common law)	2011	45	Positive histology	Right - origin of primary	8500/3: Infiltrating duct carcinoma, NOS	III	HR-/HER2- (Triple Negative)	T4	N1	M1	No	No	No	No	Yes	No/Unknown	Yes	Breast	43
6257220	White	Unknown	2011	68	Positive histology	Right - origin of primary	8010/3: Carcinoma, NOS	III	HR+/HER2- (Luminal A)	T4	N1	M1	Yes	No	Yes	Yes	No	No/Unknown	Yes	Breast	10
6257273	White	Single (never married)	2011	42	Positive histology	Left - origin of primary	8500/3: Infiltrating duct carcinoma, NOS	II	HR+/HER2- (Luminal A)	T2	N0	M1	Yes	No	No	Yes	No	Yes	No/Unknown	Breast	68
6257749	White	Married (including common law)	2011	82	Positive histology	Left - origin of primary	8500/3: Infiltrating duct carcinoma, NOS	II	HR+/HER2- (Luminal A)	T4	N1	M1	Yes	No	No	No	No	No/Unknown	No/Unknown	Diseases of Heart	38
6257986	White	Married (including common law)	2011	59	Positive histology	Left - origin of primary	8500/3: Infiltrating duct carcinoma, NOS	Unknown	HR+/HER2- (Luminal A)	T2	N1	M1	Yes	No	Yes	Yes	No	No/Unknown	Yes	Alive	93
6258354	White	Married (including common law)	2010	60	Positive histology	Left - origin of primary	8500/3: Infiltrating duct carcinoma, NOS	Unknown	HR+/HER2- (Luminal A)	T4	N1	M1	Yes	No	No	No	No	Yes	Yes	Breast	42
6258811	White	Married (including common law)	2011	53	Positive histology	Right - origin of primary	8520/3: Lobular carcinoma, NOS	I	HR+/HER2- (Luminal A)	T2	N1	M1	No	No	No	No	No	No/Unknown	No/Unknown	Breast	44
6258828	White	Divorced	2011	55	Positive histology	Right - origin of primary	8522/3: Infiltrating duct and lobular carcinoma	II	HR+/HER2- (Luminal A)	T2	N0	M1	Yes	No	No	No	No	No/Unknown	No/Unknown	Alive	91
6259079	White	Married (including common law)	2010	67	Positive histology	Right - origin of primary	8520/3: Lobular carcinoma, NOS	I	HR+/HER2- (Luminal A)	T4	N3	M1	Yes	No	No	No	No	No/Unknown	Yes	Breast	14
6260089	Black	Married (including common law)	2011	55	Positive exfoliative cytology, no positive histology	Left - origin of primary	8500/3: Infiltrating duct carcinoma, NOS	II	HR+/HER2- (Luminal A)	T1	N0	M1	Yes	No	No	No	No	Yes	No/Unknown	Alive	50
6260290	White	Married (including common law)	2011	39	Positive exfoliative cytology, no positive histology	Right - origin of primary	8500/3: Infiltrating duct carcinoma, NOS	III	HR+/HER2- (Luminal A)	T2	N0	M1	Yes	No	No	No	No	Yes	No/Unknown	Breast	33
6260305	White	Married (including common law)	2011	79	Positive exfoliative cytology, no positive histology	Right - origin of primary	8500/3: Infiltrating duct carcinoma, NOS	III	HR+/HER2- (Luminal A)	T4	N2	M1	No	No	No	Yes	Yes	Yes	Yes	Breast	33
6260366	White	Married (including common law)	2011	71	Positive histology	Right - origin of primary	8500/3: Infiltrating duct carcinoma, NOS	III	HR+/HER2- (Luminal A)	TX	NX	M1	Yes	No	Yes	No	No	No/Unknown	No/Unknown	Breast	1
6260752	White	Divorced	2010	69	Positive histology	Right - origin of primary	8500/3: Infiltrating duct carcinoma, NOS	II	HR+/HER2- (Luminal A)	T4	N3	M1	Yes	No	Yes	Yes	No	No/Unknown	No/Unknown	Breast	87
6261698	White	Married (including common law)	2011	39	Positive histology	Left - origin of primary	8530/3: Inflammatory carcinoma	III	HR+/HER2- (Luminal A)	T4	N1	M1	Yes	No	No	No	No	No/Unknown	Yes	Breast	40
6261709	White	Unknown	2011	51	Positive histology	Left - origin of primary	8500/3: Infiltrating duct carcinoma, NOS	II	HR+/HER2- (Luminal A)	TX	NX	M1	No	No	Yes	No	No	No/Unknown	Yes	Other Cause of Death	0
6263189	White	Married (including common law)	2011	46	Positive histology	Right - origin of primary	8500/3: Infiltrating duct carcinoma, NOS	Unknown	HR+/HER2+ (Luminal B)	T4	N0	M1	No	No	No	No	No	No/Unknown	Yes	Alive	87
6263197	White	Single (never married)	2011	48	Positive histology	Right - origin of primary	8500/3: Infiltrating duct carcinoma, NOS	II	HR+/HER2- (Luminal A)	TX	N0	M1	Yes	No	No	No	No	Yes	No/Unknown	Breast	49
6263482	White	Widowed	2011	80	Positive histology	Right - origin of primary	8500/3: Infiltrating duct carcinoma, NOS	Unknown	HR+/HER2+ (Luminal B)	TX	N1	M1	No	No	Yes	No	No	No/Unknown	Yes	Alive	88
6263551	White	Married (including common law)	2011	71	Positive histology	Left - origin of primary	8500/3: Infiltrating duct carcinoma, NOS	III	HR+/HER2- (Luminal A)	T4	N1	M1	Yes	No	No	Yes	No	Yes	No/Unknown	Breast	3
6263725	White	Widowed	2011	85+	Positive histology	Right - origin of primary	8500/3: Infiltrating duct carcinoma, NOS	III	HR-/HER2+ (HER2 enriched)	T3	N2	M1	No	No	No	Yes	No	No/Unknown	No/Unknown	Breast	0
6263899	White	Married (including common law)	2011	45	Positive histology	Right - origin of primary	8500/3: Infiltrating duct carcinoma, NOS	III	HR+/HER2+ (Luminal B)	T2	N1	M1	No	No	Yes	No	No	No/Unknown	Yes	Alive	90
6264029	White	Widowed	2011	81	Positive histology	Left - origin of primary	8500/3: Infiltrating duct carcinoma, NOS	Unknown	HR+/HER2- (Luminal A)	TX	N1	M1	Yes	No	No	No	No	No/Unknown	No/Unknown	Breast	39
6264574	White	Married (including common law)	2011	47	Positive histology	Left - origin of primary	8522/3: Infiltrating duct and lobular carcinoma	II	HR-/HER2+ (HER2 enriched)	TX	NX	M1	Yes	Yes	Yes	No	Unknown	Yes	Yes	Alive	91
6265036	White	Widowed	2011	85+	Positive histology	Right - origin of primary	8523/3: Infiltrating duct mixed with other types of carcinoma	II	HR-/HER2- (Triple Negative)	T2	N3	M1	No	No	No	No	No	Yes	No/Unknown	Other Cause of Death	9
6265263	White	Separated	2011	58	Positive histology	Left - origin of primary	8500/3: Infiltrating duct carcinoma, NOS	II	Unknown	T4	N1	M1	Yes	Yes	No	Yes	No	No/Unknown	No/Unknown	Breast	1
6266622	Black	Single (never married)	2011	46	Positive histology	Left - origin of primary	8500/3: Infiltrating duct carcinoma, NOS	Unknown	HR+/HER2- (Luminal A)	T4	N3	M1	No	No	No	No	No	No/Unknown	Yes	Breast	36
6266722	White	Married (including common law)	2011	61	Positive histology	Right - origin of primary	8500/3: Infiltrating duct carcinoma, NOS	III	HR+/HER2+ (Luminal B)	T4	N1	M1	No	No	No	Yes	No	No/Unknown	Yes	Breast	82
6266795	Black	Married (including common law)	2011	34	Positive histology	Left - origin of primary	8500/3: Infiltrating duct carcinoma, NOS	Unknown	HR-/HER2- (Triple Negative)	T4	N1	M1	Yes	No	No	No	No	No/Unknown	Yes	Breast	18
6267999	White	Divorced	2011	62	Positive histology	Right - origin of primary	8500/3: Infiltrating duct carcinoma, NOS	III	HR+/HER2- (Luminal A)	T2	N1	M1	No	No	No	Yes	Yes	No/Unknown	No/Unknown	Alive	89
6268270	White	Separated	2011	41	Positive histology	Right - origin of primary	8500/3: Infiltrating duct carcinoma, NOS	II	HR-/HER2- (Triple Negative)	T3	N3	M1	Yes	No	Yes	Yes	No	No/Unknown	Yes	Breast	1
6268427	White	Divorced	2011	56	Positive histology	Right - origin of primary	8500/3: Infiltrating duct carcinoma, NOS	I	HR+/HER2- (Luminal A)	T4	N1	M1	Yes	No	Yes	Yes	No	No/Unknown	No/Unknown	Breast	15
6268702	White	Married (including common law)	2011	48	Positive histology	Right - origin of primary	8500/3: Infiltrating duct carcinoma, NOS	III	HR-/HER2+ (HER2 enriched)	T4	N1	M1	Yes	No	Yes	Yes	Yes	No/Unknown	Yes	Breast	19
6268874	Other (American Indian/AK Native, Asian/Pacific Islander)	Single (never married)	2011	80	Positive histology	Left - origin of primary	8523/3: Infiltrating duct mixed with other types of carcinoma	IV	HR-/HER2- (Triple Negative)	T4	N2	M1	Yes	No	No	No	No	No/Unknown	No/Unknown	Breast	0
6268951	White	Married (including common law)	2011	63	Positive histology	Left - origin of primary	8520/3: Lobular carcinoma, NOS	Unknown	HR+/HER2- (Luminal A)	TX	N0	M1	Yes	No	No	Yes	No	No/Unknown	No/Unknown	Breast	87
6269075	White	Divorced	2011	83	Positive histology	Left - origin of primary	8500/3: Infiltrating duct carcinoma, NOS	II	HR+/HER2- (Luminal A)	T3	N2	M1	Yes	No	Yes	Yes	Yes	No/Unknown	No/Unknown	Breast	8
6269236	White	Married (including common law)	2011	51	Positive exfoliative cytology, no positive histology	Right - origin of primary	8032/3: Spindle cell carcinoma, NOS	Unknown	Unknown	TX	NX	M1	No	No	No	Yes	Yes	No/Unknown	No/Unknown	Alive	91
6269551	White	Married (including common law)	2011	46	Positive histology	Left - origin of primary	8201/3: Cribriform carcinoma, NOS	Unknown	HR-/HER2- (Triple Negative)	T4	N1	M1	Yes	No	No	No	No	Yes	Yes	Diseases of Heart	43
6269582	White	Divorced	2011	56	Positive histology	Left - origin of primary	8010/3: Carcinoma, NOS	Unknown	HR+/HER2- (Luminal A)	TX	NX	M1	Yes	No	No	Yes	No	No/Unknown	Yes	Breast	9
6270082	Black	Single (never married)	2011	41	Positive histology	Left - origin of primary	8500/3: Infiltrating duct carcinoma, NOS	III	HR+/HER2+ (Luminal B)	T4	N2	M1	No	No	Yes	No	No	No/Unknown	Yes	Breast	53
6271080	White	Divorced	2011	76	Positive histology	Left - origin of primary	8520/3: Lobular carcinoma, NOS	II	HR+/HER2+ (Luminal B)	T4	N1	M1	Yes	No	Yes	No	No	Yes	No/Unknown	Breast	87
6271090	White	Married (including common law)	2011	56	Positive histology	Left - origin of primary	8520/3: Lobular carcinoma, NOS	Unknown	HR+/HER2- (Luminal A)	TX	N1	M1	Yes	Yes	No	No	No	Yes	Yes	Breast	26
6271286	White	Widowed	2011	85+	Positive histology	Right - origin of primary	8500/3: Infiltrating duct carcinoma, NOS	II	HR+/HER2+ (Luminal B)	T2	NX	M1	Yes	No	No	No	No	No/Unknown	No/Unknown	Breast	19
6271344	Black	Married (including common law)	2011	37	Positive histology	Right - origin of primary	8500/3: Infiltrating duct carcinoma, NOS	III	HR-/HER2- (Triple Negative)	T4	N3	M1	No	No	No	Yes	Yes	No/Unknown	Yes	Miscellaneous Malignant Cancer	17
6271455	White	Single (never married)	2011	81	Positive histology	Left - origin of primary	8500/3: Infiltrating duct carcinoma, NOS	II	HR+/HER2- (Luminal A)	T2	N0	M1	Yes	No	Yes	No	No	No/Unknown	No/Unknown	Breast	0
6272208	White	Married (including common law)	2011	85+	Direct visualization without microscopic confirmation	Right - origin of primary	8000/3: Neoplasm, malignant	Unknown	Unknown	T4	NX	M1	Yes	No	No	No	No	No/Unknown	No/Unknown	Breast	1
6272216	White	Single (never married)	2011	60	Positive histology	Right - origin of primary	8500/3: Infiltrating duct carcinoma, NOS	II	HR+/HER2- (Luminal A)	TX	N1	M1	Yes	No	No	No	No	No/Unknown	No/Unknown	Breast	4
6272449	White	Divorced	2011	61	Positive histology	Left - origin of primary	8522/3: Infiltrating duct and lobular carcinoma	II	HR+/HER2- (Luminal A)	TX	N1	M1	Yes	No	No	No	No	Yes	No/Unknown	Breast	61
6274033	White	Married (including common law)	2011	46	Positive histology	Right - origin of primary	8500/3: Infiltrating duct carcinoma, NOS	III	HR+/HER2- (Luminal A)	TX	N0	M1	Yes	No	No	No	Yes	Yes	Yes	Breast	46
6274227	White	Married (including common law)	2011	43	Positive histology	Right - origin of primary	8530/3: Inflammatory carcinoma	II	HR+/HER2- (Luminal A)	T4	N1	M1	Yes	No	No	Yes	No	No/Unknown	Yes	Breast	56
6274517	White	Divorced	2011	79	Positive histology	Right - origin of primary	8500/3: Infiltrating duct carcinoma, NOS	II	HR+/HER2- (Luminal A)	TX	N1	M1	Yes	No	No	Yes	No	No/Unknown	Yes	Accidents and Adverse Effects	28
6275003	White	Divorced	2011	47	Positive histology	Left - origin of primary	8500/3: Infiltrating duct carcinoma, NOS	II	HR-/HER2- (Triple Negative)	T4	N3	M1	Yes	Yes	No	Yes	No	Yes	Yes	Breast	5
6275342	White	Widowed	2011	71	Positive histology	Left - origin of primary	8500/3: Infiltrating duct carcinoma, NOS	III	HR+/HER2- (Luminal A)	T1	N3	M1	Yes	No	No	No	No	No/Unknown	No/Unknown	Breast	13
6275551	White	Married (including common law)	2011	54	Positive histology	Left - origin of primary	8500/3: Infiltrating duct carcinoma, NOS	III	HR+/HER2+ (Luminal B)	T4	N3	M1	Yes	No	No	No	No	Yes	Yes	Breast	57
6275637	White	Single (never married)	2011	72	Positive histology	Right - origin of primary	8500/3: Infiltrating duct carcinoma, NOS	III	HR+/HER2- (Luminal A)	T2	N0	M1	Yes	No	No	No	No	Yes	No/Unknown	Breast	14
6275841	White	Widowed	2011	85+	Positive histology	Right - origin of primary	8500/3: Infiltrating duct carcinoma, NOS	II	HR+/HER2- (Luminal A)	T4	N1	M1	Yes	No	No	No	No	No/Unknown	No/Unknown	Breast	35
6275884	White	Married (including common law)	2011	38	Positive histology	Left - origin of primary	8522/3: Infiltrating duct and lobular carcinoma	II	HR+/HER2- (Luminal A)	T1	N0	M1	Yes	No	No	No	No	No/Unknown	Yes	Breast	63
6276279	White	Married (including common law)	2011	64	Positive histology	Right - origin of primary	8500/3: Infiltrating duct carcinoma, NOS	III	HR-/HER2- (Triple Negative)	T1	N1	M1	Yes	No	No	No	No	No/Unknown	Yes	Breast	14
6276468	White	Married (including common law)	2011	65	Positive histology	Left - origin of primary	8500/3: Infiltrating duct carcinoma, NOS	II	Unknown	TX	N0	M1	Yes	No	Yes	Yes	No	No/Unknown	No/Unknown	Breast	0
6277198	White	Divorced	2011	40	Positive histology	Right - origin of primary	8520/3: Lobular carcinoma, NOS	II	HR+/HER2- (Luminal A)	T3	N1	M1	Yes	No	No	No	No	No/Unknown	Yes	Breast	35
6277543	White	Widowed	2011	85+	Direct visualization without microscopic confirmation	Left - origin of primary	8010/3: Carcinoma, NOS	Unknown	Unknown	T3	NX	M1	No	No	No	Yes	No	No/Unknown	No/Unknown	Breast	2
6278238	White	Married (including common law)	2011	47	Positive histology	Left - origin of primary	8500/3: Infiltrating duct carcinoma, NOS	III	HR+/HER2+ (Luminal B)	TX	N1	M1	Yes	No	No	No	Yes	No/Unknown	Yes	Alive	93
6278339	White	Single (never married)	2011	70	Positive histology	Left - origin of primary	8500/3: Infiltrating duct carcinoma, NOS	II	HR+/HER2- (Luminal A)	TX	N1	M1	Yes	No	No	No	No	No/Unknown	Yes	Breast	27
6279387	White	Married (including common law)	2011	53	Positive histology	Only one side - side unspecified	8140/3: Adenocarcinoma, NOS	III	HR-/HER2- (Triple Negative)	T0	N1	M1	No	Yes	No	No	No	Yes	Yes	Breast	8
6279619	White	Widowed	2011	83	Positive histology	Left - origin of primary	8500/3: Infiltrating duct carcinoma, NOS	II	HR+/HER2- (Luminal A)	TX	N1	M1	Yes	No	No	No	No	No/Unknown	No/Unknown	Chronic Obstructive Pulmonary Disease and Allied Cond	26
6279651	White	Married (including common law)	2011	56	Positive histology	Right - origin of primary	8500/3: Infiltrating duct carcinoma, NOS	III	Unknown	TX	N1	M1	Yes	No	No	No	No	Yes	No/Unknown	Alive	93
6280312	White	Married (including common law)	2011	57	Positive histology	Right - origin of primary	8500/3: Infiltrating duct carcinoma, NOS	II	HR+/HER2+ (Luminal B)	T1	N1	M1	No	No	No	No	Yes	Yes	Yes	Alive	84
6280574	White	Married (including common law)	2011	59	Positive histology	Left - origin of primary	8201/3: Cribriform carcinoma, NOS	II	HR+/HER2- (Luminal A)	T2	N1	M1	Yes	No	No	No	Yes	No/Unknown	No/Unknown	Aortic Aneurysm and Dissection	53
6280982	White	Married (including common law)	2011	70	Positive histology	Right - origin of primary	8500/3: Infiltrating duct carcinoma, NOS	III	HR+/HER2- (Luminal A)	T2	N2	M1	Yes	No	Yes	No	Yes	No/Unknown	Yes	Breast	22
6281134	White	Widowed	2011	85+	Positive histology	Left - origin of primary	8010/3: Carcinoma, NOS	Unknown	HR-/HER2- (Triple Negative)	TX	N0	M1	No	No	No	No	No	No/Unknown	No/Unknown	Breast	1
6281335	White	Single (never married)	2011	56	Positive histology	Only one side - side unspecified	8140/3: Adenocarcinoma, NOS	Unknown	Unknown	TX	NX	M1	No	No	No	No	No	No/Unknown	Yes	Miscellaneous Malignant Cancer	8
6282821	White	Single (never married)	2011	65	Positive histology	Left - origin of primary	8140/3: Adenocarcinoma, NOS	II	HR+/HER2- (Luminal A)	TX	N1	M1	Yes	No	No	No	No	Yes	No/Unknown	Breast	68
6282969	White	Married (including common law)	2011	65	Positive histology	Left - origin of primary	8520/3: Lobular carcinoma, NOS	I	HR+/HER2- (Luminal A)	TX	NX	M1	Yes	Yes	Yes	No	No	No/Unknown	Yes	Breast	1
6282975	White	Widowed	2011	69	Positive histology	Left - origin of primary	8010/3: Carcinoma, NOS	II	HR-/HER2- (Triple Negative)	T4	N1	M1	Yes	No	No	No	No	No/Unknown	No/Unknown	Breast	0
6283417	Other (American Indian/AK Native, Asian/Pacific Islander)	Divorced	2011	58	Positive histology	Left - origin of primary	8500/3: Infiltrating duct carcinoma, NOS	II	HR+/HER2- (Luminal A)	T4	N1	M1	No	No	No	No	No	No/Unknown	Yes	Alive	4
6283640	White	Married (including common law)	2011	73	Positive histology	Left - origin of primary	8500/3: Infiltrating duct carcinoma, NOS	Unknown	HR-/HER2- (Triple Negative)	T4	N1	M1	No	No	No	No	No	No/Unknown	Yes	Breast	10
6284414	White	Single (never married)	2011	58	Positive histology	Right - origin of primary	8500/3: Infiltrating duct carcinoma, NOS	II	HR+/HER2- (Luminal A)	TX	NX	M1	Yes	Yes	Yes	Yes	No	No/Unknown	No/Unknown	Lung and Bronchus	4
6284426	White	Widowed	2011	85+	Positive histology	Left - origin of primary	8010/3: Carcinoma, NOS	Unknown	Unknown	TX	NX	M1	Yes	No	No	No	No	No/Unknown	No/Unknown	Breast	1
6284443	White	Married (including common law)	2011	52	Positive histology	Left - origin of primary	8500/3: Infiltrating duct carcinoma, NOS	II	Unknown	T2	N1	M1	Yes	No	No	No	No	No/Unknown	Yes	Alive	86
6284444	White	Single (never married)	2011	85+	Positive histology	Right - origin of primary	8401/3: Apocrine adenocarcinoma	Unknown	Unknown	T2	N1	M1	Yes	No	No	No	No	No/Unknown	No/Unknown	Breast	0
6284546	White	Widowed	2011	76	Positive histology	Left - origin of primary	8500/3: Infiltrating duct carcinoma, NOS	II	HR+/HER2- (Luminal A)	TX	N0	M1	Yes	No	No	No	No	No/Unknown	No/Unknown	Breast	22
6284617	White	Single (never married)	2011	47	Positive histology	Right - origin of primary	8523/3: Infiltrating duct mixed with other types of carcinoma	II	HR+/HER2- (Luminal A)	T2	N1	M1	Yes	No	No	No	No	Yes	No/Unknown	Breast	64
6284944	White	Married (including common law)	2011	68	Positive histology	Right - origin of primary	8500/3: Infiltrating duct carcinoma, NOS	III	HR-/HER2- (Triple Negative)	T3	N1	M1	Yes	Yes	No	Yes	No	Yes	Yes	Breast	6
6285201	White	Single (never married)	2011	74	Positive histology	Right - origin of primary	8010/3: Carcinoma, NOS	Unknown	Unknown	T4	N1	M1	No	No	No	Yes	No	No/Unknown	No/Unknown	Breast	0
6285259	White	Unknown	2010	69	Positive histology	Right - origin of primary	8500/3: Infiltrating duct carcinoma, NOS	II	HR+/HER2- (Luminal A)	T2	N1	M1	No	No	Yes	Yes	No	No/Unknown	No/Unknown	Alive	102
6285490	White	Married (including common law)	2011	74	Positive histology	Left - origin of primary	8500/3: Infiltrating duct carcinoma, NOS	III	HR+/HER2- (Luminal A)	T2	N2	M1	Yes	No	No	No	No	Yes	No/Unknown	Alive	87
6285671	White	Widowed	2011	68	Positive histology	Left - origin of primary	8500/3: Infiltrating duct carcinoma, NOS	II	HR+/HER2- (Luminal A)	T1	N1	M1	No	No	No	Yes	No	No/Unknown	Yes	Lung and Bronchus	15
6286556	White	Unknown	2011	66	Positive histology	Right - origin of primary	8000/3: Neoplasm, malignant	Unknown	Unknown	TX	N2	M1	Yes	No	Yes	No	No	No/Unknown	No/Unknown	Breast	0
6286579	White	Divorced	2011	76	Positive histology	Left - origin of primary	8000/3: Neoplasm, malignant	Unknown	Unknown	TX	N3	M1	Yes	Yes	Yes	Yes	No	No/Unknown	No/Unknown	Diseases of Heart	2
6286592	Black	Widowed	2011	62	Positive histology	Left - origin of primary	8500/3: Infiltrating duct carcinoma, NOS	III	HR-/HER2+ (HER2 enriched)	T2	N1	M1	Yes	No	Yes	No	No	No/Unknown	Yes	Breast	0
6287018	White	Single (never married)	2011	60	Positive histology	Left - origin of primary	8520/3: Lobular carcinoma, NOS	III	HR+/HER2- (Luminal A)	T2	N0	M1	Yes	No	No	No	No	Yes	Yes	Alive	86
6287192	White	Widowed	2011	80	Positive histology	Left - origin of primary	8522/3: Infiltrating duct and lobular carcinoma	III	HR-/HER2- (Triple Negative)	T3	N0	M1	Yes	No	No	Yes	No	Yes	No/Unknown	Breast	0
6288552	White	Single (never married)	2011	52	Positive histology	Left - origin of primary	8500/3: Infiltrating duct carcinoma, NOS	II	HR+/HER2- (Luminal A)	T2	N1	M1	Yes	No	No	Yes	No	No/Unknown	Yes	Alive	91
6288737	White	Widowed	2011	77	Positive histology	Right - origin of primary	8500/3: Infiltrating duct carcinoma, NOS	I	HR+/HER2- (Luminal A)	T4	N1	M1	Yes	No	No	No	Yes	No/Unknown	Yes	Pneumonia and Influenza	37
6288738	White	Married (including common law)	2011	71	Positive histology	Left - origin of primary	8520/3: Lobular carcinoma, NOS	I	HR+/HER2- (Luminal A)	T2	N2	M1	Yes	No	No	No	No	Yes	No/Unknown	Breast	26
6289336	White	Widowed	2011	74	Positive histology	Right - origin of primary	8500/3: Infiltrating duct carcinoma, NOS	III	HR-/HER2+ (HER2 enriched)	T2	N0	M1	Yes	No	No	Yes	No	Yes	No/Unknown	Breast	2
6289615	White	Widowed	2011	85+	Positive histology	Paired site, but no information concerning laterality	8010/3: Carcinoma, NOS	III	Unknown	TX	NX	M1	Yes	No	No	No	No	Yes	No/Unknown	Breast	11
6290363	White	Widowed	2011	78	Positive histology	Right - origin of primary	8000/3: Neoplasm, malignant	Unknown	Unknown	T4	N3	M1	No	No	Yes	Yes	No	No/Unknown	Yes	Other Cause of Death	25
6290427	Black	Unknown	2011	71	Positive histology	Left - origin of primary	8010/3: Carcinoma, NOS	Unknown	Unknown	TX	N1	M1	Yes	No	Yes	Yes	No	No/Unknown	No/Unknown	Breast	0
6290502	White	Married (including common law)	2011	69	Positive histology	Left - origin of primary	8522/3: Infiltrating duct and lobular carcinoma	III	HR-/HER2- (Triple Negative)	T2	N1	M1	Yes	No	No	No	No	Yes	Yes	Breast	2
6290603	White	Widowed	2011	85+	Radiography without microscopic confirm	Left - origin of primary	8010/3: Carcinoma, NOS	Unknown	Unknown	T4	N1	M1	Yes	No	Yes	No	No	No/Unknown	No/Unknown	Breast	0
6290638	White	Married (including common law)	2011	62	Positive histology	Left - origin of primary	8500/3: Infiltrating duct carcinoma, NOS	III	HR-/HER2- (Triple Negative)	T4	N3	M1	No	No	No	No	No	Yes	Yes	Breast	12
6291237	White	Widowed	2011	84	Positive histology	Right - origin of primary	8520/3: Lobular carcinoma, NOS	III	HR-/HER2+ (HER2 enriched)	T1	N0	M1	Yes	No	No	No	No	No/Unknown	No/Unknown	Breast	3
6291336	White	Married (including common law)	2011	74	Positive histology	Right - origin of primary	8522/3: Infiltrating duct and lobular carcinoma	II	HR+/HER2- (Luminal A)	T3	N0	M1	Yes	No	No	No	No	No/Unknown	No/Unknown	Breast	38
6292012	White	Married (including common law)	2011	41	Positive histology	Left - origin of primary	8500/3: Infiltrating duct carcinoma, NOS	III	HR+/HER2+ (Luminal B)	T2	N1	M1	No	No	Yes	Yes	Yes	No/Unknown	Yes	Alive	88
6292197	White	Single (never married)	2011	39	Positive histology	Right - origin of primary	8524/3: Infiltrating lobular mixed with other types of carcinoma	III	HR+/HER2+ (Luminal B)	T1	N1	M1	No	No	No	No	Yes	Yes	Yes	Alive	88
6292725	White	Married (including common law)	2011	60	Positive histology	Left - origin of primary	8500/3: Infiltrating duct carcinoma, NOS	III	HR-/HER2+ (HER2 enriched)	T3	N1	M1	No	No	Yes	No	Yes	Yes	Yes	Alive	89
6293048	White	Married (including common law)	2012	63	Positive histology	Right - origin of primary	8500/3: Infiltrating duct carcinoma, NOS	III	HR+/HER2- (Luminal A)	T2	N1	M1	Yes	No	No	No	Yes	Yes	Yes	Breast	56
6293736	White	Widowed	2011	85+	Positive histology	Right - origin of primary	8520/3: Lobular carcinoma, NOS	Unknown	Unknown	T4	NX	M1	Yes	No	No	No	No	No/Unknown	No/Unknown	Breast	3
6294244	White	Widowed	2010	85+	Positive histology	Right - origin of primary	8500/3: Infiltrating duct carcinoma, NOS	Unknown	HR+/HER2- (Luminal A)	T2	N1	M1	Yes	No	No	Yes	Yes	No/Unknown	No/Unknown	Alive	97
6295347	White	Single (never married)	2011	74	Positive histology	Left - origin of primary	8500/3: Infiltrating duct carcinoma, NOS	III	HR+/HER2+ (Luminal B)	T3	N3	M1	No	No	No	No	Yes	Yes	Yes	Diseases of Heart	6
6296399	White	Married (including common law)	2012	57	Positive histology	Right - origin of primary	8140/3: Adenocarcinoma, NOS	III	HR+/HER2- (Luminal A)	T1	N1	M1	Yes	Yes	Yes	No	No	No/Unknown	No/Unknown	Breast	0
6296519	White	Married (including common law)	2012	47	Positive histology	Left - origin of primary	8500/3: Infiltrating duct carcinoma, NOS	I	HR+/HER2- (Luminal A)	T2	N1	M1	Yes	No	No	Yes	No	No/Unknown	No/Unknown	Alive	80
6296983	White	Married (including common law)	2012	65	Positive histology	Right - origin of primary	8520/3: Lobular carcinoma, NOS	I	HR+/HER2- (Luminal A)	TX	N0	M1	Yes	Yes	No	No	No	No/Unknown	Yes	Breast	11
6296999	White	Single (never married)	2012	54	Positive histology	Left - origin of primary	8500/3: Infiltrating duct carcinoma, NOS	III	HR+/HER2- (Luminal A)	T4	N1	M1	Yes	No	No	No	No	No/Unknown	No/Unknown	Breast	39
6297101	White	Divorced	2012	58	Positive histology	Left - origin of primary	8500/3: Infiltrating duct carcinoma, NOS	II	HR-/HER2+ (HER2 enriched)	T3	N1	M1	Yes	No	Yes	No	No	Yes	Yes	Alive	81
6297124	White	Married (including common law)	2012	74	Positive histology	Right - origin of primary	8500/3: Infiltrating duct carcinoma, NOS	III	HR+/HER2- (Luminal A)	T4	N0	M1	Yes	No	No	No	No	Yes	No/Unknown	Breast	8
6297551	White	Married (including common law)	2012	51	Positive histology	Left - origin of primary	8500/3: Infiltrating duct carcinoma, NOS	Unknown	HR-/HER2+ (HER2 enriched)	T2	N0	M1	No	No	No	No	Yes	No/Unknown	Yes	Alive	82
6297581	Black	Divorced	2012	77	Positive histology	Left - origin of primary	8500/3: Infiltrating duct carcinoma, NOS	III	HR+/HER2+ (Luminal B)	T3	N2	M1	No	Yes	No	Yes	No	Yes	Yes	Breast	18
6297852	Black	Widowed	2012	55	Positive histology	Right - origin of primary	8500/3: Infiltrating duct carcinoma, NOS	III	HR-/HER2- (Triple Negative)	T2	N2	M1	No	No	Yes	No	Yes	No/Unknown	Yes	Breast	31
6298131	White	Married (including common law)	2012	72	Positive histology	Right - origin of primary	8000/3: Neoplasm, malignant	Unknown	Unknown	TX	NX	M1	Yes	No	No	No	No	No/Unknown	No/Unknown	Diseases of Heart	13
6298344	White	Widowed	2011	84	Positive histology	Right - origin of primary	8520/3: Lobular carcinoma, NOS	Unknown	Unknown	T2	NX	M1	Yes	No	No	No	No	No/Unknown	No/Unknown	Cerebrovascular Diseases	15
6298471	White	Married (including common law)	2012	58	Positive histology	Paired site, but no information concerning laterality	8010/3: Carcinoma, NOS	Unknown	Unknown	T0	N0	M1	Yes	No	No	No	No	No/Unknown	No/Unknown	Alive	80
6298660	White	Single (never married)	2012	63	Positive histology	Left - origin of primary	8500/3: Infiltrating duct carcinoma, NOS	II	HR+/HER2- (Luminal A)	T4	N1	M1	Yes	No	No	No	No	No/Unknown	No/Unknown	Alive	83
6298885	White	Married (including common law)	2012	46	Positive histology	Right - origin of primary	8500/3: Infiltrating duct carcinoma, NOS	Unknown	HR+/HER2+ (Luminal B)	T1	N0	M1	No	No	Yes	No	Yes	No/Unknown	Yes	Miscellaneous Malignant Cancer	0
6298903	White	Married (including common law)	2012	65	Positive histology	Left - origin of primary	8500/3: Infiltrating duct carcinoma, NOS	II	HR+/HER2+ (Luminal B)	T1	N0	M1	No	No	Yes	No	No	No/Unknown	Yes	Breast	68
6298956	White	Married (including common law)	2012	52	Positive histology	Right - origin of primary	8010/3: Carcinoma, NOS	II	HR-/HER2+ (HER2 enriched)	T2	N1	M1	No	No	Yes	No	Yes	No/Unknown	Yes	Alive	77
6299078	Black	Married (including common law)	2012	62	Positive histology	Right - origin of primary	8500/3: Infiltrating duct carcinoma, NOS	Unknown	HR+/HER2- (Luminal A)	TX	N1	M1	Yes	No	No	No	No	Yes	No/Unknown	Alive	69
6300804	Black	Single (never married)	2012	63	Positive histology	Left - origin of primary	8500/3: Infiltrating duct carcinoma, NOS	III	HR-/HER2- (Triple Negative)	T3	N1	M1	No	No	Yes	No	No	No/Unknown	No/Unknown	Breast	1
6301301	White	Divorced	2012	56	Positive histology	Right - origin of primary	8500/3: Infiltrating duct carcinoma, NOS	III	HR-/HER2+ (HER2 enriched)	T3	N3	M1	No	No	Yes	No	No	No/Unknown	Yes	Alive	76
6301307	White	Married (including common law)	2012	61	Positive histology	Right - origin of primary	8500/3: Infiltrating duct carcinoma, NOS	II	Unknown	TX	N1	M1	Yes	No	No	No	No	No/Unknown	No/Unknown	Breast	12
6301496	Black	Single (never married)	2012	42	Positive histology	Right - origin of primary	8500/3: Infiltrating duct carcinoma, NOS	Unknown	HR+/HER2+ (Luminal B)	T4	N3	M1	No	No	No	No	Yes	Yes	Yes	Breast	42
6301511	White	Married (including common law)	2012	37	Positive histology	Right - origin of primary	8500/3: Infiltrating duct carcinoma, NOS	III	HR+/HER2+ (Luminal B)	T4	N2	M1	Yes	No	No	No	No	No/Unknown	No/Unknown	Alive	0
6301538	White	Divorced	2012	51	Positive histology	Left - origin of primary	8500/3: Infiltrating duct carcinoma, NOS	III	HR-/HER2- (Triple Negative)	T4	N3	M1	No	No	Yes	No	No	No/Unknown	Yes	Breast	30
6301938	Black	Single (never married)	2012	55	Positive histology	Left - origin of primary	8523/3: Infiltrating duct mixed with other types of carcinoma	III	HR+/HER2- (Luminal A)	T2	N3	M1	Yes	No	No	No	Yes	No/Unknown	Yes	Breast	14
6302541	White	Married (including common law)	2012	63	Positive histology	Left - origin of primary	8500/3: Infiltrating duct carcinoma, NOS	III	HR+/HER2+ (Luminal B)	T2	N1	M1	Yes	No	No	No	Yes	No/Unknown	Yes	Alive	74
6302578	White	Single (never married)	2012	49	Positive histology	Left - origin of primary	8500/3: Infiltrating duct carcinoma, NOS	II	HR+/HER2- (Luminal A)	T1	N1	M1	Yes	No	No	No	No	Yes	No/Unknown	Breast	41
6302748	White	Married (including common law)	2012	51	Positive histology	Right - origin of primary	8500/3: Infiltrating duct carcinoma, NOS	III	HR-/HER2+ (HER2 enriched)	T3	N3	M1	Yes	Yes	No	No	No	Yes	Yes	Alive	72
6302908	White	Divorced	2012	67	Positive histology	Left - origin of primary	8500/3: Infiltrating duct carcinoma, NOS	III	HR-/HER2- (Triple Negative)	T4	N2	M1	No	No	Yes	No	Yes	No/Unknown	Yes	Diseases of Heart	3
6303267	Black	Divorced	2012	58	Positive histology	Right - origin of primary	8500/3: Infiltrating duct carcinoma, NOS	III	HR-/HER2- (Triple Negative)	T4	N3	M1	Yes	Yes	Yes	Yes	Yes	No/Unknown	Yes	Breast	12
6303513	White	Divorced	2012	60	Positive histology	Left - origin of primary	8530/3: Inflammatory carcinoma	III	HR-/HER2- (Triple Negative)	T4	N3	M1	No	No	No	No	Yes	Yes	Yes	Breast	39
6303607	White	Single (never married)	2012	66	Positive histology	Right - origin of primary	8520/3: Lobular carcinoma, NOS	II	HR+/HER2- (Luminal A)	T2	N0	M1	Yes	No	Yes	No	No	No/Unknown	Yes	Breast	19
6303612	White	Single (never married)	2012	57	Positive histology	Right - origin of primary	8500/3: Infiltrating duct carcinoma, NOS	III	HR+/HER2- (Luminal A)	T4	N1	M1	Yes	No	No	No	No	No/Unknown	Yes	Breast	21
6303625	White	Divorced	2012	74	Positive histology	Right - origin of primary	8523/3: Infiltrating duct mixed with other types of carcinoma	III	HR-/HER2- (Triple Negative)	T4	N1	M1	No	No	Yes	Yes	Yes	No/Unknown	No/Unknown	Breast	2
6303637	White	Widowed	2012	64	Positive histology	Left - origin of primary	9020/3: Phyllodes tumor, malignant	III	Recode not available	T4	N0	M1	No	No	No	No	Yes	No/Unknown	No/Unknown	Melanoma of the Skin	24
6303722	White	Divorced	2012	66	Positive histology	Left - origin of primary	8522/3: Infiltrating duct and lobular carcinoma	III	HR+/HER2+ (Luminal B)	T4	N2	M1	No	No	No	Yes	Yes	No/Unknown	Yes	Breast	27
6303777	White	Widowed	2012	73	Positive histology	Right - origin of primary	8480/3: Mucinous adenocarcinoma	III	HR+/HER2- (Luminal A)	T3	N0	M1	Yes	No	No	No	No	No/Unknown	No/Unknown	Breast	47
6304043	White	Widowed	2012	77	Positive histology	Right - origin of primary	8010/3: Carcinoma, NOS	Unknown	Unknown	T2	N1	M1	Yes	No	No	No	No	No/Unknown	No/Unknown	Breast	23
6304106	White	Married (including common law)	2012	42	Positive histology	Right - origin of primary	8500/3: Infiltrating duct carcinoma, NOS	II	HR+/HER2- (Luminal A)	T2	N0	M1	Yes	No	No	No	No	Yes	Yes	Alive	79
6304118	Black	Widowed	2012	55	Positive histology	Right - origin of primary	8500/3: Infiltrating duct carcinoma, NOS	II	HR+/HER2+ (Luminal B)	T1	N0	M1	Yes	No	No	No	No	Yes	Yes	Pancreas	72
6304240	White	Married (including common law)	2012	67	Positive histology	Right - origin of primary	8500/3: Infiltrating duct carcinoma, NOS	II	HR+/HER2+ (Luminal B)	T3	N1	M1	Yes	No	No	No	No	No/Unknown	Yes	Alive	79
6304310	White	Divorced	2012	54	Positive histology	Left - origin of primary	8500/3: Infiltrating duct carcinoma, NOS	III	HR+/HER2- (Luminal A)	T2	N3	M1	Yes	No	Yes	Yes	Yes	No/Unknown	Yes	Breast	12
6304851	Other (American Indian/AK Native, Asian/Pacific Islander)	Widowed	2012	79	Positive histology	Right - origin of primary	8500/3: Infiltrating duct carcinoma, NOS	III	HR+/HER2+ (Luminal B)	T4	N3	M1	No	No	No	No	No	No/Unknown	No/Unknown	Breast	53
6306007	White	Widowed	2011	85+	Positive histology	Left - origin of primary	8520/3: Lobular carcinoma, NOS	Unknown	HR+/HER2- (Luminal A)	TX	N2	M1	No	No	No	Yes	No	No/Unknown	No/Unknown	Breast	1
6306406	White	Married (including common law)	2012	56	Positive histology	Left - origin of primary	8500/3: Infiltrating duct carcinoma, NOS	Unknown	HR+/HER2+ (Luminal B)	T3	N0	M1	Yes	No	No	No	No	Yes	Yes	Alive	76
6306506	White	Married (including common law)	2012	34	Positive histology	Right - origin of primary	8500/3: Infiltrating duct carcinoma, NOS	III	HR+/HER2+ (Luminal B)	T2	N1	M1	Yes	No	No	No	Yes	Yes	Yes	Alive	74
6307517	White	Married (including common law)	2012	61	Positive histology	Paired site, but no information concerning laterality	8010/3: Carcinoma, NOS	Unknown	HR+/HER2- (Luminal A)	TX	NX	M1	Yes	No	No	Yes	No	No/Unknown	Yes	Breast	31
6307839	White	Widowed	2012	77	Positive histology	Left - origin of primary	8500/3: Infiltrating duct carcinoma, NOS	III	HR+/HER2- (Luminal A)	T3	N1	M1	Yes	No	No	No	Yes	No/Unknown	No/Unknown	Breast	35
6307956	Black	Single (never married)	2012	56	Positive histology	Left - origin of primary	8500/3: Infiltrating duct carcinoma, NOS	II	HR+/HER2+ (Luminal B)	T1	N1	M1	Yes	Yes	Yes	Yes	No	Yes	Yes	Breast	1
6308125	White	Single (never married)	2012	74	Positive histology	Left - origin of primary	8500/3: Infiltrating duct carcinoma, NOS	III	HR+/HER2- (Luminal A)	T4	N1	M1	No	No	No	Yes	No	Yes	No/Unknown	Breast	50
6308323	White	Married (including common law)	2012	63	Positive histology	Left - origin of primary	8522/3: Infiltrating duct and lobular carcinoma	II	HR+/HER2- (Luminal A)	T4	N3	M1	Yes	No	No	Yes	No	Yes	Yes	Breast	25
6308502	White	Married (including common law)	2012	55	Positive histology	Left - origin of primary	8500/3: Infiltrating duct carcinoma, NOS	III	HR-/HER2+ (HER2 enriched)	TX	N2	M1	Yes	No	No	Yes	No	No/Unknown	Yes	Breast	13
6308589	White	Married (including common law)	2012	85+	Positive histology	Right - origin of primary	8520/3: Lobular carcinoma, NOS	II	HR+/HER2+ (Luminal B)	TX	N1	M1	Yes	No	Yes	Yes	No	No/Unknown	No/Unknown	In situ, benign or unknown behavior neoplasm	16
6308622	White	Married (including common law)	2012	78	Positive histology	Right - origin of primary	8500/3: Infiltrating duct carcinoma, NOS	Unknown	HR+/HER2- (Luminal A)	T4	N2	M1	Yes	No	No	No	No	Yes	No/Unknown	Breast	24
6309057	White	Unknown	2012	65	Positive histology	Left - origin of primary	8500/3: Infiltrating duct carcinoma, NOS	III	HR+/HER2- (Luminal A)	T3	N1	M1	Yes	No	No	Yes	No	No/Unknown	No/Unknown	Breast	2
6309519	White	Widowed	2012	60	Positive histology	Right - origin of primary	8010/3: Carcinoma, NOS	III	Unknown	TX	N0	M1	Yes	No	Yes	Yes	No	Yes	Yes	Breast	28
6309652	White	Married (including common law)	2012	62	Positive histology	Left - origin of primary	8500/3: Infiltrating duct carcinoma, NOS	III	HR-/HER2- (Triple Negative)	T3	N1	M1	No	No	No	Yes	Yes	No/Unknown	Yes	Breast	22
6309793	White	Single (never married)	2012	62	Positive histology	Left - origin of primary	8140/3: Adenocarcinoma, NOS	Unknown	HR+/HER2- (Luminal A)	TX	N0	M1	Yes	Yes	Yes	Yes	No	No/Unknown	No/Unknown	Miscellaneous Malignant Cancer	0
6310011	White	Widowed	2012	84	Positive histology	Right - origin of primary	8500/3: Infiltrating duct carcinoma, NOS	III	HR+/HER2- (Luminal A)	T1	N1	M1	Yes	No	No	No	No	No/Unknown	No/Unknown	Breast	29
6310220	Black	Single (never married)	2012	55	Positive histology	Left - origin of primary	8520/3: Lobular carcinoma, NOS	II	HR+/HER2- (Luminal A)	T3	N1	M1	Yes	No	Yes	Yes	No	No/Unknown	No/Unknown	Breast	21
6310358	White	Married (including common law)	2012	57	Positive histology	Paired site, but no information concerning laterality	8520/3: Lobular carcinoma, NOS	Unknown	Unknown	TX	N0	M1	Yes	No	No	No	No	Yes	No/Unknown	Alive	8
6310395	White	Married (including common law)	2012	41	Positive histology	Left - origin of primary	8500/3: Infiltrating duct carcinoma, NOS	III	Unknown	T2	N1	M1	No	No	No	No	No	Yes	Yes	Alive	80
6310520	White	Divorced	2012	74	Positive histology	Left - origin of primary	8500/3: Infiltrating duct carcinoma, NOS	III	HR-/HER2- (Triple Negative)	T2	N1	M1	Yes	No	No	No	Yes	Yes	Yes	Breast	36
6310858	White	Married (including common law)	2012	50	Positive histology	Left - origin of primary	8500/3: Infiltrating duct carcinoma, NOS	III	HR+/HER2+ (Luminal B)	T2	N1	M1	No	No	No	No	Yes	Yes	Yes	Breast	47
6311006	Black	Married (including common law)	2012	50	Positive histology	Left - origin of primary	8520/3: Lobular carcinoma, NOS	II	HR+/HER2- (Luminal A)	T2	N1	M1	No	No	No	No	Yes	No/Unknown	No/Unknown	Alive	81
6311656	White	Divorced	2012	76	Positive histology	Left - origin of primary	8520/3: Lobular carcinoma, NOS	Unknown	HR+/HER2- (Luminal A)	TX	N1	M1	Yes	No	No	No	No	No/Unknown	No/Unknown	Alive	81
6312260	White	Married (including common law)	2012	49	Positive exfoliative cytology, no positive histology	Paired site, but no information concerning laterality	8140/3: Adenocarcinoma, NOS	Unknown	Unknown	TX	NX	M1	No	No	No	Yes	No	No/Unknown	No/Unknown	Other Cause of Death	0
6312723	White	Married (including common law)	2012	73	Positive histology	Right - origin of primary	8500/3: Infiltrating duct carcinoma, NOS	Unknown	HR+/HER2- (Luminal A)	TX	N0	M1	Yes	No	No	No	No	No/Unknown	No/Unknown	Diseases of Heart	15
6313138	White	Single (never married)	2012	47	Positive histology	Left - origin of primary	8500/3: Infiltrating duct carcinoma, NOS	II	HR+/HER2- (Luminal A)	TX	N1	M1	Yes	No	No	No	No	Yes	No/Unknown	Breast	51
6313632	White	Married (including common law)	2012	53	Positive histology	Left - origin of primary	8500/3: Infiltrating duct carcinoma, NOS	II	HR+/HER2+ (Luminal B)	T2	N1	M1	No	No	Yes	No	No	No/Unknown	Yes	Breast	18
6313641	Black	Divorced	2012	61	Positive histology	Right - origin of primary	8500/3: Infiltrating duct carcinoma, NOS	II	HR+/HER2+ (Luminal B)	T2	N3	M1	Yes	No	No	No	Yes	No/Unknown	Yes	Alive	76
6313673	Black	Married (including common law)	2012	67	Positive histology	Paired site, but no information concerning laterality	8010/3: Carcinoma, NOS	Unknown	Unknown	TX	NX	M1	Yes	No	Yes	Yes	No	No/Unknown	Yes	Breast	0
6314591	White	Married (including common law)	2012	55	Positive histology	Right - origin of primary	8500/3: Infiltrating duct carcinoma, NOS	II	HR-/HER2+ (HER2 enriched)	TX	N2	M1	Yes	No	No	Yes	Yes	No/Unknown	Yes	Alive	72
6314718	White	Married (including common law)	2012	36	Positive histology	Right - origin of primary	8500/3: Infiltrating duct carcinoma, NOS	II	HR+/HER2+ (Luminal B)	TX	N1	M1	Yes	No	No	No	Yes	No/Unknown	Yes	Alive	74
6314721	White	Married (including common law)	2012	61	Positive histology	Right - origin of primary	8520/3: Lobular carcinoma, NOS	II	HR+/HER2- (Luminal A)	T1	N1	M1	Yes	No	No	No	No	No/Unknown	No/Unknown	Breast	33
6314794	White	Single (never married)	2012	39	Positive histology	Left - origin of primary	8500/3: Infiltrating duct carcinoma, NOS	II	HR+/HER2- (Luminal A)	T3	N1	M1	Yes	No	No	No	Yes	No/Unknown	Yes	Breast	43
6315279	White	Widowed	2012	68	Positive histology	Left - origin of primary	8500/3: Infiltrating duct carcinoma, NOS	III	HR+/HER2- (Luminal A)	T4	N2	M1	Yes	No	No	No	Yes	Yes	Yes	Breast	64
6315770	White	Single (never married)	2012	52	Positive histology	Left - origin of primary	8500/3: Infiltrating duct carcinoma, NOS	III	HR+/HER2+ (Luminal B)	T4	N1	M1	Yes	Yes	No	No	No	No/Unknown	No/Unknown	Breast	0
6315789	White	Married (including common law)	2012	57	Positive histology	Right - origin of primary	8500/3: Infiltrating duct carcinoma, NOS	II	HR-/HER2- (Triple Negative)	T2	N1	M1	Yes	No	No	No	No	Yes	Yes	Breast	13
6316124	White	Married (including common law)	2012	58	Positive histology	Right - origin of primary	8530/3: Inflammatory carcinoma	II	HR+/HER2- (Luminal A)	T4	N3	M1	No	No	No	No	Yes	Yes	Yes	Alive	82
6316497	White	Married (including common law)	2012	51	Positive histology	Right - origin of primary	8522/3: Infiltrating duct and lobular carcinoma	II	Unknown	T2	N1	M1	No	No	No	No	Yes	Yes	Yes	Breast	41
6316542	White	Widowed	2012	71	Positive histology	Left - origin of primary	8500/3: Infiltrating duct carcinoma, NOS	III	HR-/HER2+ (HER2 enriched)	T1	N1	M1	No	No	No	Yes	No	No/Unknown	Yes	Breast	9
6317665	White	Widowed	2012	81	Positive histology	Right - origin of primary	8500/3: Infiltrating duct carcinoma, NOS	III	HR+/HER2- (Luminal A)	TX	NX	M1	Yes	No	No	Yes	No	No/Unknown	No/Unknown	Breast	26
6319460	Black	Single (never married)	2012	55	Positive histology	Right - origin of primary	8500/3: Infiltrating duct carcinoma, NOS	III	HR-/HER2+ (HER2 enriched)	T4	N0	M1	Yes	No	No	No	Yes	No/Unknown	No/Unknown	Breast	6
6320277	White	Married (including common law)	2012	59	Positive histology	Right - origin of primary	8522/3: Infiltrating duct and lobular carcinoma	Unknown	HR+/HER2- (Luminal A)	T2	N0	M1	Yes	No	No	No	No	No/Unknown	No/Unknown	Alive	81
6320497	White	Married (including common law)	2012	63	Positive histology	Right - origin of primary	8522/3: Infiltrating duct and lobular carcinoma	III	HR+/HER2- (Luminal A)	T3	N1	M1	Yes	No	No	No	No	No/Unknown	Yes	Breast	43
6320554	White	Married (including common law)	2012	42	Positive histology	Right - origin of primary	8522/3: Infiltrating duct and lobular carcinoma	II	HR+/HER2- (Luminal A)	T1	N1	M1	No	No	No	No	Yes	Yes	Yes	Alive	80
6320613	White	Married (including common law)	2012	56	Positive histology	Left - origin of primary	8500/3: Infiltrating duct carcinoma, NOS	II	HR+/HER2- (Luminal A)	T2	N0	M1	Yes	No	No	No	No	No/Unknown	No/Unknown	Breast	26
6321969	Black	Unknown	2012	53	Positive histology	Left - origin of primary	8523/3: Infiltrating duct mixed with other types of carcinoma	III	HR-/HER2+ (HER2 enriched)	T2	N1	M1	No	No	No	No	Yes	No/Unknown	Yes	Alive	79
6322025	White	Married (including common law)	2012	76	Positive histology	Left - origin of primary	8500/3: Infiltrating duct carcinoma, NOS	II	HR+/HER2- (Luminal A)	T4	N1	M1	No	No	No	Yes	No	No/Unknown	No/Unknown	Alive	77
6322311	White	Divorced	2012	68	Positive histology	Right - origin of primary	8500/3: Infiltrating duct carcinoma, NOS	III	HR+/HER2- (Luminal A)	T1	N1	M1	Yes	No	No	No	No	Yes	No/Unknown	Breast	47
6322313	White	Married (including common law)	2012	39	Positive histology	Left - origin of primary	8500/3: Infiltrating duct carcinoma, NOS	Unknown	HR+/HER2+ (Luminal B)	T3	N1	M1	No	No	Yes	No	No	No/Unknown	Yes	Breast	15
6322314	White	Widowed	2012	85+	Positive histology	Left - origin of primary	8520/3: Lobular carcinoma, NOS	I	HR+/HER2- (Luminal A)	T4	N1	M1	Yes	No	No	Yes	No	No/Unknown	No/Unknown	Miscellaneous Malignant Cancer	9
6322316	Other (American Indian/AK Native, Asian/Pacific Islander)	Unmarried or Domestic Partner	2012	42	Positive histology	Left - origin of primary	8500/3: Infiltrating duct carcinoma, NOS	II	HR+/HER2- (Luminal A)	T2	N1	M1	Yes	No	No	No	No	No/Unknown	No/Unknown	Breast	29
6322319	Black	Married (including common law)	2012	54	Positive histology	Right - origin of primary	8500/3: Infiltrating duct carcinoma, NOS	II	HR-/HER2+ (HER2 enriched)	T2	N1	M1	Yes	No	Yes	Yes	No	No/Unknown	No/Unknown	Breast	3
6322326	White	Married (including common law)	2012	54	Positive histology	Left - origin of primary	8500/3: Infiltrating duct carcinoma, NOS	I	HR+/HER2- (Luminal A)	T2	N1	M1	Yes	No	No	No	Yes	Yes	Yes	Breast	45
6322328	White	Married (including common law)	2012	54	Positive histology	Only one side - side unspecified	8140/3: Adenocarcinoma, NOS	Unknown	HR+/HER2- (Luminal A)	TX	NX	M1	Yes	Yes	Yes	Yes	No	Yes	Yes	Breast	31
6322331	White	Widowed	2012	85+	Positive histology	Left - origin of primary	8500/3: Infiltrating duct carcinoma, NOS	III	HR+/HER2+ (Luminal B)	T3	N0	M1	No	No	No	Yes	No	No/Unknown	Yes	Cerebrovascular Diseases	16
6322462	White	Married (including common law)	2012	77	Positive histology	Left - origin of primary	8520/3: Lobular carcinoma, NOS	II	HR+/HER2- (Luminal A)	TX	N1	M1	Yes	No	No	No	No	No/Unknown	No/Unknown	Breast	9
6322486	White	Married (including common law)	2012	34	Positive histology	Right - origin of primary	8530/3: Inflammatory carcinoma	III	HR-/HER2+ (HER2 enriched)	T4	N1	M1	Yes	No	No	No	No	Yes	Yes	Breast	25
6322490	White	Divorced	2012	57	Positive histology	Left - origin of primary	8500/3: Infiltrating duct carcinoma, NOS	II	HR+/HER2- (Luminal A)	T2	N1	M1	Yes	No	No	No	No	No/Unknown	Yes	Breast	21
6322552	White	Divorced	2012	85+	Positive histology	Right - origin of primary	8500/3: Infiltrating duct carcinoma, NOS	III	HR+/HER2- (Luminal A)	T2	N1	M1	Yes	No	No	Yes	No	Yes	No/Unknown	Colon excluding Rectum	35
6323098	White	Unknown	2012	59	Positive histology	Left - origin of primary	8500/3: Infiltrating duct carcinoma, NOS	III	HR-/HER2+ (HER2 enriched)	TX	N1	M1	No	No	Yes	No	No	No/Unknown	Yes	Alive	80
6323917	White	Widowed	2012	85+	Positive histology	Left - origin of primary	8010/3: Carcinoma, NOS	Unknown	Unknown	T2	N0	M1	No	No	No	Yes	No	No/Unknown	No/Unknown	Cerebrovascular Diseases	0
6325150	White	Married (including common law)	2012	41	Positive histology	Right - origin of primary	8500/3: Infiltrating duct carcinoma, NOS	II	HR+/HER2- (Luminal A)	T2	N1	M1	Yes	No	No	No	Yes	Yes	Yes	Alive	75
6325640	Other (American Indian/AK Native, Asian/Pacific Islander)	Married (including common law)	2012	54	Positive histology	Left - origin of primary	8500/3: Infiltrating duct carcinoma, NOS	II	HR+/HER2- (Luminal A)	T4	N1	M1	Yes	No	No	No	No	No/Unknown	No/Unknown	Alive	1
6326608	White	Widowed	2012	85+	Positive histology	Right - origin of primary	8500/3: Infiltrating duct carcinoma, NOS	II	HR+/HER2- (Luminal A)	T2	N0	M1	No	No	No	No	No	No/Unknown	No/Unknown	Breast	25
6326614	White	Married (including common law)	2012	55	Positive histology	Right - origin of primary	8530/3: Inflammatory carcinoma	III	HR+/HER2+ (Luminal B)	T4	N3	M1	No	No	No	No	No	No/Unknown	Yes	Breast	12
6327454	White	Widowed	2012	85+	Positive histology	Left - origin of primary	8500/3: Infiltrating duct carcinoma, NOS	II	HR+/HER2- (Luminal A)	T4	N0	M1	Yes	No	No	Yes	No	No/Unknown	No/Unknown	Breast	0
6327843	White	Married (including common law)	2012	63	Positive histology	Left - origin of primary	8010/3: Carcinoma, NOS	III	HR+/HER2- (Luminal A)	T4	N2	M1	Yes	No	No	No	No	No/Unknown	Yes	Breast	28
6327909	White	Married (including common law)	2012	54	Positive histology	Left - origin of primary	8500/3: Infiltrating duct carcinoma, NOS	III	HR-/HER2- (Triple Negative)	T4	N3	M1	No	No	No	No	Yes	No/Unknown	Yes	Breast	20
6327912	White	Widowed	2012	85+	Positive histology	Left - origin of primary	8522/3: Infiltrating duct and lobular carcinoma	II	HR+/HER2- (Luminal A)	TX	N0	M1	Yes	No	No	No	No	Yes	No/Unknown	Diseases of Heart	19
6327995	White	Married (including common law)	2012	63	Positive histology	Left - origin of primary	8500/3: Infiltrating duct carcinoma, NOS	III	HR+/HER2- (Luminal A)	T3	N3	M1	No	No	No	Yes	Yes	No/Unknown	No/Unknown	Diseases of Heart	30
6329534	Black	Widowed	2012	75	Positive histology	Left - origin of primary	8500/3: Infiltrating duct carcinoma, NOS	III	Unknown	T1	N0	M1	Yes	Yes	Yes	No	No	Yes	Yes	Breast	9
6329817	White	Single (never married)	2012	52	Positive histology	Right - origin of primary	8500/3: Infiltrating duct carcinoma, NOS	III	HR+/HER2+ (Luminal B)	T2	N0	M1	Yes	No	No	No	No	Yes	Yes	Breast	30
6330804	White	Single (never married)	2012	76	Positive histology	Left - origin of primary	8500/3: Infiltrating duct carcinoma, NOS	III	HR-/HER2+ (HER2 enriched)	T1	N3	M1	Yes	No	No	No	Yes	Yes	Yes	Alive	72
6330887	White	Single (never married)	2012	78	Positive histology	Right - origin of primary	8500/3: Infiltrating duct carcinoma, NOS	Unknown	HR+/HER2- (Luminal A)	T2	N0	M1	No	Yes	No	No	No	Yes	No/Unknown	Breast	22
6331081	White	Married (including common law)	2012	67	Positive histology	Right - origin of primary	8500/3: Infiltrating duct carcinoma, NOS	Unknown	HR+/HER2+ (Luminal B)	T1	N1	M1	Yes	No	Yes	Yes	No	No/Unknown	Yes	Alive	75
6331090	White	Widowed	2012	80	Positive histology	Left - origin of primary	8000/3: Neoplasm, malignant	Unknown	Unknown	T2	N2	M1	Yes	No	No	Yes	No	No/Unknown	No/Unknown	Breast	5
6331249	White	Widowed	2012	65	Positive exfoliative cytology, no positive histology	Left - origin of primary	8520/3: Lobular carcinoma, NOS	Unknown	HR+/HER2- (Luminal A)	T1	N0	M1	Yes	No	No	No	No	No/Unknown	No/Unknown	Breast	58
6331362	White	Divorced	2012	79	Positive histology	Left - origin of primary	8500/3: Infiltrating duct carcinoma, NOS	II	HR-/HER2- (Triple Negative)	T2	N1	M1	Yes	No	No	No	No	No/Unknown	No/Unknown	Lung and Bronchus	8
6331963	White	Married (including common law)	2012	49	Positive histology	Right - origin of primary	8500/3: Infiltrating duct carcinoma, NOS	Unknown	HR+/HER2- (Luminal A)	T2	N1	M1	Yes	No	Yes	No	No	No/Unknown	No/Unknown	Breast	14
6332437	Black	Widowed	2012	63	Positive histology	Left - origin of primary	8500/3: Infiltrating duct carcinoma, NOS	I	HR+/HER2- (Luminal A)	T2	N0	M1	Yes	No	No	No	No	No/Unknown	Yes	Breast	53
6332520	Black	Widowed	2012	85+	Positive histology	Right - origin of primary	8500/3: Infiltrating duct carcinoma, NOS	II	HR+/HER2- (Luminal A)	T2	N1	M1	Yes	No	No	No	No	No/Unknown	No/Unknown	Cerebrovascular Diseases	1
6332578	White	Married (including common law)	2012	73	Positive histology	Left - origin of primary	8500/3: Infiltrating duct carcinoma, NOS	III	HR-/HER2+ (HER2 enriched)	T3	N1	M1	Yes	No	Yes	No	No	No/Unknown	Yes	Breast	18
6332910	White	Divorced	2012	56	Positive histology	Right - origin of primary	8500/3: Infiltrating duct carcinoma, NOS	III	HR-/HER2- (Triple Negative)	T4	N1	M1	No	No	No	Yes	Yes	Yes	Yes	Breast	27
6332924	White	Married (including common law)	2012	64	Positive histology	Right - origin of primary	8500/3: Infiltrating duct carcinoma, NOS	I	HR+/HER2- (Luminal A)	T2	N1	M1	Yes	No	No	No	No	No/Unknown	No/Unknown	Breast	62
6333393	White	Married (including common law)	2012	62	Positive histology	Left - origin of primary	8522/3: Infiltrating duct and lobular carcinoma	III	HR+/HER2- (Luminal A)	T2	N3	M1	No	No	No	No	Yes	Yes	Yes	Breast	59
6333792	White	Married (including common law)	2012	69	Positive histology	Right - origin of primary	8500/3: Infiltrating duct carcinoma, NOS	I	HR+/HER2- (Luminal A)	T3	N3	M1	Yes	No	No	No	Yes	Yes	No/Unknown	Breast	45
6333957	White	Widowed	2012	74	Positive histology	Left - origin of primary	8480/3: Mucinous adenocarcinoma	Unknown	Unknown	T3	N0	M1	No	No	Yes	No	No	No/Unknown	No/Unknown	Breast	64
6334297	Black	Single (never married)	2012	72	Positive histology	Left - origin of primary	8500/3: Infiltrating duct carcinoma, NOS	II	HR+/HER2- (Luminal A)	TX	N2	M1	Yes	No	No	No	No	No/Unknown	No/Unknown	Symptoms, Signs and Ill-Defined Conditions	8
6334390	White	Married (including common law)	2013	85+	Positive histology	Right - origin of primary	8522/3: Infiltrating duct and lobular carcinoma	Unknown	HR+/HER2- (Luminal A)	T2	N0	M1	Yes	No	No	No	No	No/Unknown	No/Unknown	Diseases of Heart	36
6334475	White	Widowed	2013	68	Positive histology	Right - origin of primary	8520/3: Lobular carcinoma, NOS	III	HR+/HER2+ (Luminal B)	TX	N0	M1	Yes	No	No	No	No	No/Unknown	Yes	Breast	53
6334502	White	Divorced	2013	66	Positive histology	Left - origin of primary	8500/3: Infiltrating duct carcinoma, NOS	II	HR+/HER2- (Luminal A)	T4	N1	M1	Yes	No	No	Yes	No	No/Unknown	No/Unknown	Alive	71
6334874	Black	Single (never married)	2013	52	Positive histology	Right - origin of primary	8500/3: Infiltrating duct carcinoma, NOS	III	HR+/HER2- (Luminal A)	T3	N3	M1	No	No	No	Yes	No	No/Unknown	Yes	Alive	4
6334898	Black	Married (including common law)	2013	66	Positive histology	Left - origin of primary	8523/3: Infiltrating duct mixed with other types of carcinoma	Unknown	HR+/HER2- (Luminal A)	TX	N1	M1	No	No	Yes	Yes	No	No/Unknown	Yes	Breast	63
6334979	Unknown	Married (including common law)	2013	63	Positive histology	Left - origin of primary	8524/3: Infiltrating lobular mixed with other types of carcinoma	III	HR-/HER2- (Triple Negative)	T3	N0	M1	Yes	No	No	No	No	No/Unknown	Yes	Breast	58
6335913	White	Single (never married)	2013	58	Positive histology	Left - origin of primary	8500/3: Infiltrating duct carcinoma, NOS	II	HR+/HER2- (Luminal A)	T4	N0	M1	No	No	Yes	No	No	No/Unknown	Yes	Miscellaneous Malignant Cancer	5
6336299	White	Married (including common law)	2013	59	Positive histology	Right - origin of primary	8500/3: Infiltrating duct carcinoma, NOS	III	HR-/HER2+ (HER2 enriched)	T2	N0	M1	Yes	No	No	No	Unknown	Yes	Yes	Breast	42
6336369	Black	Single (never married)	2013	58	Positive histology	Right - origin of primary	8500/3: Infiltrating duct carcinoma, NOS	III	HR+/HER2+ (Luminal B)	T1	N2	M1	Yes	No	No	No	Yes	Yes	Yes	Breast	32
6336993	White	Single (never married)	2013	61	Positive histology	Left - origin of primary	8500/3: Infiltrating duct carcinoma, NOS	II	HR+/HER2- (Luminal A)	T3	N0	M1	Yes	No	No	No	No	No/Unknown	No/Unknown	Other Infectious and Parasitic Diseases including HIV	6
6339211	White	Married (including common law)	2013	51	Positive histology	Right - origin of primary	8500/3: Infiltrating duct carcinoma, NOS	III	HR+/HER2- (Luminal A)	T1	N3	M1	Yes	No	No	No	Yes	No/Unknown	No/Unknown	Breast	44
6339769	White	Widowed	2013	61	Positive histology	Right - origin of primary	8500/3: Infiltrating duct carcinoma, NOS	II	HR+/HER2- (Luminal A)	T2	N1	M1	Yes	No	No	Yes	No	Yes	No/Unknown	Breast	61
6340128	White	Married (including common law)	2013	63	Positive histology	Right - origin of primary	8522/3: Infiltrating duct and lobular carcinoma	II	HR+/HER2- (Luminal A)	T1	N1	M1	No	No	No	No	No	No/Unknown	No/Unknown	Alive	71
6340605	White	Widowed	2013	78	Positive histology	Left - origin of primary	8500/3: Infiltrating duct carcinoma, NOS	III	HR+/HER2+ (Luminal B)	TX	N1	M1	No	No	No	Yes	No	No/Unknown	No/Unknown	Breast	29
6340658	White	Married (including common law)	2013	66	Positive histology	Left - origin of primary	8520/3: Lobular carcinoma, NOS	II	HR+/HER2- (Luminal A)	T3	N3	M1	Yes	No	No	No	Yes	No/Unknown	No/Unknown	Breast	30
6341393	Black	Widowed	2013	78	Positive histology	Left - origin of primary	8010/3: Carcinoma, NOS	Unknown	Unknown	TX	N0	M1	No	No	No	Yes	No	No/Unknown	No/Unknown	Alzheimers (ICD-9 and 10 only)	0
6341710	White	Widowed	2013	85+	Positive histology	Only one side - side unspecified	8010/3: Carcinoma, NOS	Unknown	Unknown	TX	N0	M1	No	Yes	No	No	No	No/Unknown	No/Unknown	Breast	0
6341773	Black	Widowed	2013	62	Positive histology	Right - origin of primary	8500/3: Infiltrating duct carcinoma, NOS	II	HR+/HER2- (Luminal A)	T2	N1	M1	Yes	No	Yes	Yes	No	No/Unknown	No/Unknown	Diseases of Heart	7
6341800	White	Married (including common law)	2013	61	Positive histology	Only one side - side unspecified	8140/3: Adenocarcinoma, NOS	Unknown	Unknown	TX	N0	M1	Yes	No	No	No	No	No/Unknown	No/Unknown	Septicemia	0
6341957	Other (American Indian/AK Native, Asian/Pacific Islander)	Widowed	2013	85+	Positive histology	Right - origin of primary	8500/3: Infiltrating duct carcinoma, NOS	II	HR+/HER2- (Luminal A)	T4	N1	M1	No	No	No	No	Yes	Yes	No/Unknown	Aortic Aneurysm and Dissection	57
6342025	Black	Single (never married)	2013	49	Positive histology	Right - origin of primary	8522/3: Infiltrating duct and lobular carcinoma	I	HR+/HER2- (Luminal A)	TX	N1	M1	Yes	No	No	Yes	No	No/Unknown	No/Unknown	Alive	71
6342083	Black	Single (never married)	2013	50	Positive histology	Left - origin of primary	8500/3: Infiltrating duct carcinoma, NOS	III	HR+/HER2- (Luminal A)	T1	N1	M1	Yes	No	No	No	No	No/Unknown	Yes	Septicemia	46
6342156	White	Single (never married)	2013	75	Positive histology	Right - origin of primary	8500/3: Infiltrating duct carcinoma, NOS	II	HR+/HER2- (Luminal A)	T4	N2	M1	Yes	Yes	Yes	No	No	Yes	No/Unknown	Breast	55
6342198	Black	Married (including common law)	2013	76	Positive histology	Left - origin of primary	8500/3: Infiltrating duct carcinoma, NOS	III	HR+/HER2- (Luminal A)	T4	N3	M1	No	No	No	No	No	No/Unknown	Yes	Lung and Bronchus	49
6342743	Other (American Indian/AK Native, Asian/Pacific Islander)	Divorced	2013	54	Positive histology	Left - origin of primary	8500/3: Infiltrating duct carcinoma, NOS	II	HR+/HER2- (Luminal A)	T2	NX	M1	Yes	No	Yes	No	No	No/Unknown	No/Unknown	Breast	58
6343041	White	Married (including common law)	2013	60	Positive histology	Right - origin of primary	8500/3: Infiltrating duct carcinoma, NOS	I	HR+/HER2- (Luminal A)	T1	N1	M1	Yes	No	No	No	No	Yes	No/Unknown	Alive	64
6343053	White	Single (never married)	2013	52	Positive histology	Right - origin of primary	8500/3: Infiltrating duct carcinoma, NOS	III	HR-/HER2- (Triple Negative)	T4	N2	M1	No	No	No	No	Yes	Yes	Yes	Breast	29
6343100	White	Widowed	2013	84	Positive histology	Left - origin of primary	8520/3: Lobular carcinoma, NOS	II	Unknown	T3	N3	M1	No	No	No	No	Yes	No/Unknown	No/Unknown	Breast	47
6343117	Black	Divorced	2012	63	Positive histology	Right - origin of primary	8500/3: Infiltrating duct carcinoma, NOS	III	HR+/HER2- (Luminal A)	T3	N2	M1	Yes	No	No	No	No	No/Unknown	Yes	Breast	14
6343169	White	Married (including common law)	2013	53	Positive histology	Left - origin of primary	8500/3: Infiltrating duct carcinoma, NOS	III	HR+/HER2+ (Luminal B)	T1	N0	M1	No	No	No	Yes	Yes	No/Unknown	No/Unknown	Alive	70
6343392	White	Married (including common law)	2013	35	Positive histology	Left - origin of primary	8500/3: Infiltrating duct carcinoma, NOS	III	HR-/HER2- (Triple Negative)	T3	N1	M1	No	No	Yes	No	Yes	No/Unknown	Yes	Alive	65
6343877	White	Widowed	2013	79	Positive histology	Right - origin of primary	8480/3: Mucinous adenocarcinoma	II	HR+/HER2- (Luminal A)	T4	N0	M1	No	No	No	No	No	No/Unknown	No/Unknown	Hypertension without Heart Disease	11
6343968	White	Divorced	2013	37	Positive histology	Right - origin of primary	8500/3: Infiltrating duct carcinoma, NOS	III	HR-/HER2+ (HER2 enriched)	T2	N1	M1	Yes	No	Yes	No	No	No/Unknown	Yes	Alive	68
6344705	White	Divorced	2013	53	Positive histology	Left - origin of primary	8500/3: Infiltrating duct carcinoma, NOS	III	HR+/HER2+ (Luminal B)	T4	N2	M1	Yes	No	Yes	Yes	No	No/Unknown	No/Unknown	Breast	65
6344756	White	Divorced	2013	73	Positive histology	Left - origin of primary	8500/3: Infiltrating duct carcinoma, NOS	III	HR+/HER2+ (Luminal B)	T4	N2	M1	Yes	No	No	No	No	No/Unknown	No/Unknown	Alive	68
6345271	Other (American Indian/AK Native, Asian/Pacific Islander)	Single (never married)	2013	58	Positive histology	Left - origin of primary	8500/3: Infiltrating duct carcinoma, NOS	III	Unknown	T2	N2	M1	Yes	No	No	No	No	No/Unknown	No/Unknown	Alive	69
6345692	Black	Married (including common law)	2013	75	Positive histology	Right - origin of primary	8500/3: Infiltrating duct carcinoma, NOS	III	HR-/HER2- (Triple Negative)	T1	N1	M1	Yes	No	No	No	No	No/Unknown	Yes	Breast	11
6345910	White	Widowed	2013	85+	Positive histology	Right - origin of primary	8500/3: Infiltrating duct carcinoma, NOS	III	HR-/HER2- (Triple Negative)	T3	N1	M1	No	No	Yes	Yes	No	No/Unknown	Yes	Breast	13
6345935	White	Divorced	2013	81	Positive histology	Left - origin of primary	8522/3: Infiltrating duct and lobular carcinoma	I	HR+/HER2- (Luminal A)	T3	N3	M1	Yes	No	No	No	Yes	No/Unknown	No/Unknown	Alive	64
6346432	White	Married (including common law)	2013	66	Positive histology	Right - origin of primary	8500/3: Infiltrating duct carcinoma, NOS	II	HR+/HER2- (Luminal A)	T2	N1	M1	Yes	No	No	No	No	No/Unknown	No/Unknown	Alive	63
6346598	Black	Single (never married)	2013	25	Positive histology	Left - origin of primary	8500/3: Infiltrating duct carcinoma, NOS	Unknown	HR-/HER2+ (HER2 enriched)	T4	NX	M1	Yes	No	Yes	No	No	No/Unknown	Yes	Breast	0
6346742	White	Married (including common law)	2013	47	Positive histology	Left - origin of primary	8530/3: Inflammatory carcinoma	III	HR+/HER2+ (Luminal B)	T4	N1	M1	No	No	No	Yes	Yes	Yes	Yes	Alive	62
6346750	White	Widowed	2013	54	Positive histology	Paired site, but no information concerning laterality	8010/3: Carcinoma, NOS	Unknown	HR+/HER2- (Luminal A)	TX	N0	M1	Yes	No	No	No	No	No/Unknown	No/Unknown	Alive	66
6346772	White	Single (never married)	2013	81	Positive histology	Left - origin of primary	8500/3: Infiltrating duct carcinoma, NOS	II	HR+/HER2- (Luminal A)	T2	N1	M1	No	No	No	Yes	No	No/Unknown	No/Unknown	Miscellaneous Malignant Cancer	55
6347002	White	Married (including common law)	2013	41	Positive histology	Right - origin of primary	8500/3: Infiltrating duct carcinoma, NOS	Unknown	HR+/HER2+ (Luminal B)	TX	N0	M1	No	No	Yes	No	Yes	No/Unknown	No/Unknown	Alive	64
6347014	White	Married (including common law)	2013	37	Positive histology	Left - origin of primary	8500/3: Infiltrating duct carcinoma, NOS	III	HR-/HER2+ (HER2 enriched)	T4	N1	M1	No	No	No	Yes	Yes	No/Unknown	Yes	Alive	54
6347469	White	Married (including common law)	2013	56	Positive histology	Left - origin of primary	8500/3: Infiltrating duct carcinoma, NOS	Unknown	HR+/HER2- (Luminal A)	T4	N1	M1	Yes	No	No	Yes	No	No/Unknown	Yes	Breast	19
6348666	White	Single (never married)	2013	66	Positive histology	Left - origin of primary	8500/3: Infiltrating duct carcinoma, NOS	III	HR-/HER2- (Triple Negative)	T3	N1	M1	No	No	Yes	No	No	No/Unknown	Yes	Breast	36
6348777	White	Single (never married)	2013	39	Positive histology	Right - origin of primary	8500/3: Infiltrating duct carcinoma, NOS	Unknown	HR+/HER2- (Luminal A)	T4	N3	M1	Yes	Yes	Yes	Yes	No	No/Unknown	Yes	Breast	34
6349835	Black	Single (never married)	2013	75	Positive histology	Left - origin of primary	8480/3: Mucinous adenocarcinoma	Unknown	HR+/HER2- (Luminal A)	T4	N2	M1	Yes	No	No	Yes	No	No/Unknown	No/Unknown	Other Cause of Death	1
6350123	White	Widowed	2013	85+	Positive histology	Right - origin of primary	8500/3: Infiltrating duct carcinoma, NOS	II	HR+/HER2- (Luminal A)	T2	N0	M1	Yes	No	No	No	No	No/Unknown	No/Unknown	Breast	18
6350177	White	Widowed	2013	85+	Positive histology	Right - origin of primary	8500/3: Infiltrating duct carcinoma, NOS	III	HR+/HER2- (Luminal A)	T4	N1	M1	Yes	No	No	Yes	Yes	No/Unknown	No/Unknown	Breast	12
6350230	White	Unknown	2013	78	Positive histology	Right - origin of primary	8140/3: Adenocarcinoma, NOS	Unknown	HR+/HER2- (Luminal A)	T4	N0	M1	Yes	No	No	No	No	No/Unknown	No/Unknown	Alive	69
6350391	White	Single (never married)	2013	54	Positive histology	Left - origin of primary	8523/3: Infiltrating duct mixed with other types of carcinoma	III	HR+/HER2- (Luminal A)	T2	N1	M1	Yes	No	No	No	Yes	No/Unknown	Yes	Alive	60
6350404	Black	Single (never married)	2013	60	Positive histology	Left - origin of primary	8500/3: Infiltrating duct carcinoma, NOS	Unknown	HR+/HER2- (Luminal A)	T3	N0	M1	No	No	Yes	Yes	No	No/Unknown	No/Unknown	Alive	67
6350710	White	Married (including common law)	2013	43	Positive histology	Right - origin of primary	8500/3: Infiltrating duct carcinoma, NOS	III	HR+/HER2- (Luminal A)	T2	N1	M1	No	No	No	Yes	No	No/Unknown	Yes	Alive	62
6350739	White	Divorced	2013	66	Positive histology	Left - origin of primary	8500/3: Infiltrating duct carcinoma, NOS	II	HR+/HER2- (Luminal A)	T3	N3	M1	Yes	No	No	No	No	No/Unknown	Yes	Breast	13
6350801	White	Married (including common law)	2013	52	Positive histology	Right - origin of primary	8500/3: Infiltrating duct carcinoma, NOS	Unknown	HR-/HER2+ (HER2 enriched)	T4	N1	M1	Yes	No	No	No	No	No/Unknown	Yes	Alive	60
6350822	White	Single (never married)	2013	58	Positive histology	Left - origin of primary	8520/3: Lobular carcinoma, NOS	III	HR+/HER2- (Luminal A)	TX	N1	M1	Yes	No	No	No	No	No/Unknown	No/Unknown	Breast	2
6351305	White	Divorced	2013	57	Positive histology	Right - origin of primary	8500/3: Infiltrating duct carcinoma, NOS	III	HR-/HER2- (Triple Negative)	T2	N1	M1	No	No	No	No	No	No/Unknown	Yes	Breast	3
6351852	White	Single (never married)	2013	52	Positive histology	Left - origin of primary	8523/3: Infiltrating duct mixed with other types of carcinoma	III	HR-/HER2- (Triple Negative)	T2	N1	M1	No	No	No	No	Yes	Yes	Yes	Breast	23
6352816	White	Widowed	2013	32	Positive histology	Left - origin of primary	8500/3: Infiltrating duct carcinoma, NOS	Unknown	HR+/HER2- (Luminal A)	T2	N1	M1	Yes	No	Yes	Yes	No	No/Unknown	Yes	Breast	37
6353022	White	Widowed	2013	83	Positive histology	Right - origin of primary	8520/3: Lobular carcinoma, NOS	II	HR+/HER2- (Luminal A)	TX	N1	M1	Yes	No	Yes	No	No	No/Unknown	No/Unknown	Breast	3
6353217	White	Widowed	2013	75	Positive histology	Right - origin of primary	8530/3: Inflammatory carcinoma	II	HR+/HER2+ (Luminal B)	T4	N1	M1	No	No	No	Yes	No	No/Unknown	Yes	Alive	64
6353268	White	Widowed	2013	81	Positive histology	Right - origin of primary	8500/3: Infiltrating duct carcinoma, NOS	Unknown	HR+/HER2- (Luminal A)	T2	N0	M1	Yes	No	No	Yes	No	No/Unknown	No/Unknown	Breast	12
6353298	White	Divorced	2013	85+	Positive histology	Right - origin of primary	8500/3: Infiltrating duct carcinoma, NOS	III	HR-/HER2- (Triple Negative)	T4	NX	M1	No	No	No	Yes	No	Yes	No/Unknown	Breast	12
6353815	White	Married (including common law)	2013	77	Positive histology	Right - origin of primary	8520/3: Lobular carcinoma, NOS	Unknown	HR+/HER2- (Luminal A)	T3	N1	M1	Yes	No	No	No	Yes	No/Unknown	No/Unknown	Breast	56
6354166	White	Married (including common law)	2013	75	Positive histology	Right - origin of primary	8500/3: Infiltrating duct carcinoma, NOS	II	HR+/HER2+ (Luminal B)	T4	NX	M1	No	No	No	No	No	No/Unknown	No/Unknown	Breast	13
6354179	White	Married (including common law)	2013	69	Positive histology	Right - origin of primary	8500/3: Infiltrating duct carcinoma, NOS	II	HR+/HER2- (Luminal A)	T1	N1	M1	Yes	Yes	No	No	No	Yes	No/Unknown	Breast	12
6354348	White	Unknown	2013	76	Positive histology	Left - origin of primary	8500/3: Infiltrating duct carcinoma, NOS	Unknown	HR+/HER2- (Luminal A)	T1	NX	M1	Yes	No	Yes	No	No	No/Unknown	No/Unknown	Breast	67
6354513	Black	Widowed	2013	83	Positive histology	Left - origin of primary	8500/3: Infiltrating duct carcinoma, NOS	III	HR-/HER2+ (HER2 enriched)	T4	N1	M1	Yes	No	No	Yes	No	Yes	No/Unknown	Breast	4
6354733	White	Single (never married)	2013	54	Positive histology	Right - origin of primary	8500/3: Infiltrating duct carcinoma, NOS	II	HR+/HER2+ (Luminal B)	T4	N1	M1	Yes	No	Yes	No	No	Yes	Yes	Alive	61
6355682	Black	Married (including common law)	2013	39	Positive histology	Left - origin of primary	8480/3: Mucinous adenocarcinoma	I	HR+/HER2+ (Luminal B)	T4	N1	M1	Yes	No	No	Yes	No	No/Unknown	Yes	Alive	4
6356216	White	Widowed	2013	77	Positive histology	Right - origin of primary	8140/3: Adenocarcinoma, NOS	Unknown	HR-/HER2- (Triple Negative)	TX	NX	M1	No	No	No	No	No	No/Unknown	No/Unknown	Breast	11
6356228	White	Widowed	2013	85+	Positive histology	Right - origin of primary	8500/3: Infiltrating duct carcinoma, NOS	II	HR+/HER2- (Luminal A)	T2	N0	M1	Yes	No	No	No	Yes	No/Unknown	No/Unknown	Alive	70
6356424	White	Single (never married)	2013	59	Positive histology	Left - origin of primary	8490/3: Signet ring cell carcinoma	III	HR-/HER2- (Triple Negative)	T4	NX	M1	Yes	No	No	Yes	No	No/Unknown	No/Unknown	Breast	0
6356576	White	Married (including common law)	2013	74	Positive histology	Right - origin of primary	8500/3: Infiltrating duct carcinoma, NOS	IV	HR+/HER2+ (Luminal B)	TX	N0	M1	No	No	No	Yes	No	No/Unknown	No/Unknown	Other Cause of Death	47
6356650	White	Married (including common law)	2013	67	Positive histology	Left - origin of primary	8522/3: Infiltrating duct and lobular carcinoma	II	HR+/HER2- (Luminal A)	T2	N0	M1	Yes	No	No	Yes	No	No/Unknown	No/Unknown	Alive	64
6357011	White	Divorced	2013	56	Positive histology	Left - origin of primary	8500/3: Infiltrating duct carcinoma, NOS	II	HR+/HER2- (Luminal A)	T1	N1	M1	Yes	No	Yes	No	No	No/Unknown	No/Unknown	Breast	0
6357390	White	Widowed	2013	85+	Positive histology	Right - origin of primary	8520/3: Lobular carcinoma, NOS	II	HR-/HER2- (Triple Negative)	T4	N1	M1	Yes	No	Yes	No	No	No/Unknown	No/Unknown	Breast	2
6358036	White	Married (including common law)	2013	81	Positive histology	Left - origin of primary	8140/3: Adenocarcinoma, NOS	Unknown	HR+/HER2+ (Luminal B)	T3	N3	M1	Yes	No	No	No	No	Yes	Yes	Breast	9
6358394	White	Married (including common law)	2013	58	Positive histology	Left - origin of primary	8500/3: Infiltrating duct carcinoma, NOS	III	HR-/HER2+ (HER2 enriched)	T4	N2	M1	No	No	Yes	Yes	No	No/Unknown	Yes	Breast	61
6360124	White	Married (including common law)	2013	61	Positive histology	Right - origin of primary	8523/3: Infiltrating duct mixed with other types of carcinoma	Unknown	HR+/HER2- (Luminal A)	T2	N1	M1	Yes	No	Yes	Yes	No	No/Unknown	No/Unknown	Chronic Obstructive Pulmonary Disease and Allied Cond	30
6360242	White	Married (including common law)	2013	34	Positive histology	Left - origin of primary	8522/3: Infiltrating duct and lobular carcinoma	III	HR-/HER2- (Triple Negative)	T2	N1	M1	Yes	No	No	No	No	No/Unknown	No/Unknown	Complications of Pregnancy, Childbirth, Puerperium	5
6360438	Black	Single (never married)	2013	61	Positive histology	Right - origin of primary	8530/3: Inflammatory carcinoma	Unknown	HR-/HER2- (Triple Negative)	T4	N1	M1	Yes	No	No	Yes	Yes	No/Unknown	Yes	Breast	9
6360588	Black	Single (never married)	2013	54	Positive histology	Left - origin of primary	8500/3: Infiltrating duct carcinoma, NOS	II	HR+/HER2+ (Luminal B)	T2	N1	M1	No	No	Yes	No	Yes	No/Unknown	Yes	Breast	34
6360853	White	Married (including common law)	2013	76	Positive histology	Right - origin of primary	8520/3: Lobular carcinoma, NOS	III	HR+/HER2- (Luminal A)	TX	NX	M1	Yes	No	No	No	No	Yes	No/Unknown	Alive	67
6361006	White	Divorced	2013	76	Positive histology	Left - origin of primary	8500/3: Infiltrating duct carcinoma, NOS	II	HR+/HER2- (Luminal A)	T2	N1	M1	Yes	No	No	No	No	No/Unknown	No/Unknown	Alive	71
6361996	White	Divorced	2013	50	Positive histology	Left - origin of primary	8500/3: Infiltrating duct carcinoma, NOS	III	HR-/HER2+ (HER2 enriched)	T4	N1	M1	No	No	Yes	No	No	No/Unknown	Yes	Alive	62
6362535	White	Married (including common law)	2013	53	Positive histology	Right - origin of primary	8500/3: Infiltrating duct carcinoma, NOS	III	HR-/HER2+ (HER2 enriched)	T2	N0	M1	No	No	Yes	No	Yes	Yes	Yes	Breast	33
6362856	Black	Single (never married)	2013	64	Positive histology	Left - origin of primary	8500/3: Infiltrating duct carcinoma, NOS	III	HR-/HER2+ (HER2 enriched)	TX	NX	M1	Yes	Yes	No	No	No	Yes	Yes	Breast	5
6363238	White	Married (including common law)	2013	67	Positive histology	Left - origin of primary	8140/3: Adenocarcinoma, NOS	III	HR+/HER2- (Luminal A)	TX	N0	M1	Yes	No	Yes	No	No	No/Unknown	Yes	Breast	10
6363441	White	Married (including common law)	2013	61	Positive histology	Left - origin of primary	8520/3: Lobular carcinoma, NOS	II	HR+/HER2- (Luminal A)	T3	N2	M1	No	No	No	No	No	No/Unknown	No/Unknown	Alive	71
6363673	White	Married (including common law)	2013	57	Positive histology	Left - origin of primary	8500/3: Infiltrating duct carcinoma, NOS	III	HR+/HER2+ (Luminal B)	T2	N1	M1	Yes	No	Yes	No	No	No/Unknown	Yes	Breast	41
6364099	White	Widowed	2013	75	Positive histology	Left - origin of primary	8500/3: Infiltrating duct carcinoma, NOS	III	Unknown	T3	N1	M1	Yes	No	No	No	No	Yes	Yes	Miscellaneous Malignant Cancer	24
6364438	White	Unknown	2013	27	Positive histology	Right - origin of primary	8500/3: Infiltrating duct carcinoma, NOS	III	HR+/HER2+ (Luminal B)	T4	N1	M1	Yes	No	Yes	No	Unknown	No/Unknown	Yes	Breast	25
6364999	White	Single (never married)	2013	65	Positive histology	Left - origin of primary	8500/3: Infiltrating duct carcinoma, NOS	III	HR+/HER2- (Luminal A)	T4	N1	M1	No	No	No	Yes	No	Yes	Yes	Breast	8
6365091	White	Married (including common law)	2013	70	Positive histology	Right - origin of primary	8500/3: Infiltrating duct carcinoma, NOS	II	HR-/HER2- (Triple Negative)	TX	N1	M1	Yes	No	No	Yes	No	Yes	No/Unknown	Lung and Bronchus	1
6365649	White	Divorced	2013	33	Positive histology	Right - origin of primary	8530/3: Inflammatory carcinoma	II	HR-/HER2+ (HER2 enriched)	T4	N1	M1	No	No	No	Yes	No	Yes	Yes	Breast	40
6366195	White	Widowed	2011	77	Positive histology	Left - origin of primary	8500/3: Infiltrating duct carcinoma, NOS	I	Unknown	TX	N0	M1	No	No	Yes	Yes	No	No/Unknown	Yes	Alive	31
6366273	Black	Divorced	2013	62	Positive histology	Left - origin of primary	8575/3: Metaplastic carcinoma, NOS	II	HR-/HER2- (Triple Negative)	T4	N1	M1	No	Yes	Yes	Yes	No	Yes	Yes	Breast	2
6367495	White	Divorced	2013	59	Positive histology	Right - origin of primary	8520/3: Lobular carcinoma, NOS	Unknown	HR+/HER2- (Luminal A)	TX	N1	M1	Yes	No	No	No	No	No/Unknown	Yes	Breast	4
6367500	White	Married (including common law)	2013	36	Positive histology	Left - origin of primary	8522/3: Infiltrating duct and lobular carcinoma	III	HR-/HER2+ (HER2 enriched)	T1	N3	M1	No	No	Yes	No	Yes	Yes	Yes	Alive	61
6367819	White	Unknown	2013	85+	Positive histology	Left - origin of primary	8520/3: Lobular carcinoma, NOS	Unknown	HR+/HER2- (Luminal A)	TX	NX	M1	Yes	No	No	No	No	No/Unknown	No/Unknown	Alive	65
6368161	White	Married (including common law)	2013	48	Positive histology	Left - origin of primary	8500/3: Infiltrating duct carcinoma, NOS	III	HR+/HER2+ (Luminal B)	T4	N1	M1	Yes	Yes	Yes	Yes	No	Yes	Yes	Breast	4
6368590	White	Widowed	2013	79	Positive histology	Left - origin of primary	8500/3: Infiltrating duct carcinoma, NOS	II	Unknown	T4	N0	M1	Yes	No	No	No	No	No/Unknown	No/Unknown	Alive	62
6368993	White	Widowed	2013	81	Positive histology	Left - origin of primary	8500/3: Infiltrating duct carcinoma, NOS	II	Unknown	T2	N0	M1	Yes	No	No	No	No	No/Unknown	No/Unknown	Alive	64
6369000	White	Divorced	2013	68	Positive histology	Left - origin of primary	8500/3: Infiltrating duct carcinoma, NOS	II	HR+/HER2- (Luminal A)	T2	N1	M1	Yes	No	No	No	No	No/Unknown	No/Unknown	Alive	60
6369290	White	Married (including common law)	2013	61	Positive histology	Right - origin of primary	8500/3: Infiltrating duct carcinoma, NOS	III	HR-/HER2+ (HER2 enriched)	T4	N1	M1	Yes	No	No	Yes	No	No/Unknown	Yes	Chronic Obstructive Pulmonary Disease and Allied Cond	43
6369637	White	Married (including common law)	2013	37	Positive histology	Right - origin of primary	8520/3: Lobular carcinoma, NOS	I	HR+/HER2- (Luminal A)	T1	N1	M1	Yes	No	No	Yes	No	No/Unknown	No/Unknown	Breast	40
6369640	White	Single (never married)	2013	62	Positive histology	Left - origin of primary	8500/3: Infiltrating duct carcinoma, NOS	II	HR+/HER2- (Luminal A)	T1	N0	M1	No	No	Yes	No	No	No/Unknown	Yes	Breast	28
6369654	White	Widowed	2013	83	Positive histology	Left - origin of primary	8500/3: Infiltrating duct carcinoma, NOS	III	Unknown	TX	N0	M1	No	No	No	No	No	No/Unknown	No/Unknown	Other Cause of Death	15
6371516	White	Married (including common law)	2013	70	Positive histology	Left - origin of primary	8520/3: Lobular carcinoma, NOS	Unknown	HR+/HER2- (Luminal A)	TX	N0	M1	No	No	No	Yes	No	No/Unknown	Yes	Breast	40
6371641	White	Married (including common law)	2013	64	Positive histology	Right - origin of primary	8520/3: Lobular carcinoma, NOS	Unknown	HR+/HER2- (Luminal A)	T4	N1	M1	Yes	No	No	No	No	No/Unknown	No/Unknown	Breast	14
6371921	White	Married (including common law)	2013	70	Positive histology	Only one side - side unspecified	8520/3: Lobular carcinoma, NOS	Unknown	HR+/HER2- (Luminal A)	T0	N0	M1	No	No	No	No	No	Yes	No/Unknown	Alive	61
6371930	White	Married (including common law)	2013	35	Positive histology	Right - origin of primary	8000/3: Neoplasm, malignant	III	HR-/HER2- (Triple Negative)	T3	N1	M1	No	No	No	No	Yes	Yes	Yes	Breast	13
6371988	White	Single (never married)	2011	37	Positive histology	Left - origin of primary	8500/3: Infiltrating duct carcinoma, NOS	II	HR+/HER2- (Luminal A)	TX	N0	M1	Yes	No	No	No	Yes	No/Unknown	Yes	Breast	37
6372395	White	Single (never married)	2014	38	Positive histology	Right - origin of primary	8500/3: Infiltrating duct carcinoma, NOS	III	HR-/HER2- (Triple Negative)	T3	N3	M1	Yes	No	No	No	No	No/Unknown	Yes	Complications of Pregnancy, Childbirth, Puerperium	13
6372401	White	Divorced	2014	77	Positive histology	Right - origin of primary	8520/3: Lobular carcinoma, NOS	II	HR+/HER2- (Luminal A)	T4	N1	M1	Yes	No	No	No	No	No/Unknown	No/Unknown	Breast	36
6372555	Black	Single (never married)	2014	58	Positive histology	Paired site, but no information concerning laterality	8520/3: Lobular carcinoma, NOS	III	HR+/HER2- (Luminal A)	T4	N0	M1	Yes	No	No	No	No	No/Unknown	Yes	Alive	28
6372586	White	Married (including common law)	2014	67	Positive histology	Paired site, but no information concerning laterality	8500/3: Infiltrating duct carcinoma, NOS	Unknown	HR+/HER2- (Luminal A)	TX	N0	M1	No	No	Yes	No	No	No/Unknown	Yes	Breast	24
6373348	Black	Divorced	2014	62	Positive histology	Right - origin of primary	8500/3: Infiltrating duct carcinoma, NOS	III	HR+/HER2+ (Luminal B)	T3	N3	M1	No	No	No	Yes	No	No/Unknown	Yes	Breast	19
6373461	White	Married (including common law)	2014	73	Positive histology	Paired site, but no information concerning laterality	8010/3: Carcinoma, NOS	Unknown	HR+/HER2- (Luminal A)	TX	NX	M1	Yes	No	No	No	No	Yes	No/Unknown	Breast	3
6373844	Unknown	Married (including common law)	2014	64	Positive histology	Right - origin of primary	8520/3: Lobular carcinoma, NOS	Unknown	Unknown	TX	N0	M1	Yes	No	No	No	No	No/Unknown	No/Unknown	Alive	57
6373857	White	Married (including common law)	2014	60	Positive histology	Left - origin of primary	8520/3: Lobular carcinoma, NOS	III	HR+/HER2- (Luminal A)	TX	N2	M1	No	No	No	No	Yes	Yes	Yes	Breast	45
6374753	Black	Single (never married)	2014	51	Positive histology	Right - origin of primary	8010/3: Carcinoma, NOS	III	Unknown	T4	N1	M1	Yes	No	Yes	No	No	Yes	No/Unknown	Breast	1
6374935	Black	Married (including common law)	2014	58	Positive histology	Right - origin of primary	8401/3: Apocrine adenocarcinoma	III	HR-/HER2- (Triple Negative)	T2	N1	M1	Yes	No	Yes	No	No	No/Unknown	Yes	Breast	3
6375220	White	Married (including common law)	2014	48	Positive histology	Left - origin of primary	8500/3: Infiltrating duct carcinoma, NOS	III	HR+/HER2- (Luminal A)	T1	N1	M1	No	No	Yes	No	No	No/Unknown	No/Unknown	Alive	51
6375476	White	Divorced	2014	45	Positive histology	Left - origin of primary	8500/3: Infiltrating duct carcinoma, NOS	III	HR-/HER2+ (HER2 enriched)	T3	N1	M1	No	No	No	Yes	No	No/Unknown	No/Unknown	Breast	31
6375570	White	Single (never married)	2014	53	Positive histology	Right - origin of primary	8522/3: Infiltrating duct and lobular carcinoma	II	HR+/HER2+ (Luminal B)	T4	N1	M1	Yes	No	No	Yes	No	Yes	No/Unknown	Alive	55
6375851	Unknown	Widowed	2014	83	Positive histology	Right - origin of primary	8500/3: Infiltrating duct carcinoma, NOS	II	HR+/HER2- (Luminal A)	T3	N2	M1	Yes	No	No	No	No	No/Unknown	No/Unknown	Breast	1
6375873	Black	Married (including common law)	2014	43	Positive histology	Right - origin of primary	8575/3: Metaplastic carcinoma, NOS	III	HR+/HER2- (Luminal A)	T4	N1	M1	No	No	Yes	Yes	No	No/Unknown	Yes	Alive	2
6376260	White	Married (including common law)	2014	55	Positive histology	Paired site, but no information concerning laterality	8010/3: Carcinoma, NOS	Unknown	HR+/HER2+ (Luminal B)	TX	N0	M1	Yes	No	No	No	No	No/Unknown	No/Unknown	Alive	57
6376271	White	Married (including common law)	2014	50	Positive histology	Left - origin of primary	8520/3: Lobular carcinoma, NOS	II	HR+/HER2- (Luminal A)	T4	N3	M1	No	No	No	No	Yes	No/Unknown	Yes	Alive	58
6376486	White	Married (including common law)	2014	49	Positive histology	Right - origin of primary	8500/3: Infiltrating duct carcinoma, NOS	Unknown	HR-/HER2- (Triple Negative)	T2	N3	M1	No	No	No	No	Yes	Yes	Yes	Alive	59
6377008	White	Divorced	2014	80	Positive histology	Right - origin of primary	8500/3: Infiltrating duct carcinoma, NOS	III	HR-/HER2- (Triple Negative)	T2	NX	M1	Yes	No	No	No	No	Yes	No/Unknown	Cerebrovascular Diseases	2
6377393	White	Married (including common law)	2014	55	Positive histology	Right - origin of primary	8500/3: Infiltrating duct carcinoma, NOS	III	HR+/HER2+ (Luminal B)	T2	N3	M1	Yes	No	Yes	Yes	No	No/Unknown	Yes	Breast	25
6377899	Black	Single (never married)	2014	53	Positive histology	Right - origin of primary	8500/3: Infiltrating duct carcinoma, NOS	I	HR+/HER2- (Luminal A)	T4	N1	M1	Yes	No	No	No	No	No/Unknown	No/Unknown	Breast	30
6377948	White	Widowed	2014	62	Positive histology	Right - origin of primary	8500/3: Infiltrating duct carcinoma, NOS	III	HR-/HER2- (Triple Negative)	T2	N3	M1	No	No	Yes	Yes	No	No/Unknown	Yes	Breast	5
6378411	White	Married (including common law)	2014	74	Positive histology	Left - origin of primary	8520/3: Lobular carcinoma, NOS	II	HR+/HER2- (Luminal A)	T3	N1	M1	Yes	No	No	No	No	No/Unknown	No/Unknown	Breast	31
6378581	White	Widowed	2014	70	Positive histology	Left - origin of primary	8500/3: Infiltrating duct carcinoma, NOS	III	HR-/HER2+ (HER2 enriched)	T4	N1	M1	No	No	Yes	No	No	No/Unknown	Yes	Alive	58
6378736	White	Divorced	2014	57	Positive histology	Left - origin of primary	8500/3: Infiltrating duct carcinoma, NOS	III	HR+/HER2- (Luminal A)	T4	N1	M1	Yes	No	No	Yes	No	No/Unknown	Yes	Alive	52
6378954	White	Married (including common law)	2014	67	Positive histology	Right - origin of primary	8575/3: Metaplastic carcinoma, NOS	III	HR-/HER2- (Triple Negative)	T2	N0	M1	No	No	No	No	Yes	No/Unknown	Yes	Breast	24
6379269	White	Widowed	2014	58	Positive histology	Left - origin of primary	8500/3: Infiltrating duct carcinoma, NOS	Unknown	HR+/HER2- (Luminal A)	T4	N1	M1	Yes	No	No	Yes	No	No/Unknown	No/Unknown	Breast	0
6379320	White	Single (never married)	2014	85+	Positive histology	Paired site, but no information concerning laterality	8000/3: Neoplasm, malignant	Unknown	Unknown	T4	N0	M1	Yes	No	No	No	No	No/Unknown	No/Unknown	Breast	0
6379454	White	Married (including common law)	2014	63	Positive histology	Left - origin of primary	8522/3: Infiltrating duct and lobular carcinoma	III	HR+/HER2- (Luminal A)	T4	N2	M1	Yes	No	No	Yes	Yes	Yes	Yes	Alive	57
6379471	White	Single (never married)	2014	48	Positive histology	Left - origin of primary	8520/3: Lobular carcinoma, NOS	II	HR+/HER2+ (Luminal B)	T2	N0	M1	No	No	Yes	No	No	No/Unknown	Yes	Alive	50
6380529	White	Widowed	2014	85+	Positive histology	Right - origin of primary	8500/3: Infiltrating duct carcinoma, NOS	Unknown	HR+/HER2- (Luminal A)	T4	N1	M1	Yes	No	No	No	No	No/Unknown	No/Unknown	Breast	2
6380633	Black	Married (including common law)	2014	48	Positive histology	Right - origin of primary	8500/3: Infiltrating duct carcinoma, NOS	II	HR+/HER2- (Luminal A)	T3	N1	M1	Yes	No	Yes	Yes	No	No/Unknown	Yes	Breast	19
6380964	White	Married (including common law)	2014	66	Positive histology	Right - origin of primary	8500/3: Infiltrating duct carcinoma, NOS	III	Unknown	TX	NX	M1	Yes	Yes	Yes	Yes	No	Yes	No/Unknown	Breast	1
6381643	White	Married (including common law)	2014	78	Positive histology	Left - origin of primary	8500/3: Infiltrating duct carcinoma, NOS	Unknown	HR+/HER2- (Luminal A)	T4	N1	M1	Yes	No	No	No	No	Yes	No/Unknown	Breast	19
6382031	White	Single (never married)	2014	61	Positive histology	Right - origin of primary	8500/3: Infiltrating duct carcinoma, NOS	II	HR+/HER2- (Luminal A)	T2	N1	M1	Yes	No	No	No	No	No/Unknown	No/Unknown	Breast	0
6382326	White	Divorced	2014	72	Positive histology	Only one side - side unspecified	8140/3: Adenocarcinoma, NOS	Unknown	HR+/HER2- (Luminal A)	T0	N0	M1	No	No	No	Yes	No	No/Unknown	No/Unknown	Breast	25
6382465	White	Married (including common law)	2013	60	Positive histology	Left - origin of primary	8500/3: Infiltrating duct carcinoma, NOS	III	HR+/HER2- (Luminal A)	T2	N1	M1	Yes	No	No	Yes	No	No/Unknown	Yes	Lung and Bronchus	13
6383116	White	Married (including common law)	2014	48	Positive histology	Right - origin of primary	8500/3: Infiltrating duct carcinoma, NOS	III	HR-/HER2+ (HER2 enriched)	T3	N1	M1	Yes	No	Yes	No	No	No/Unknown	Yes	Alive	54
6383124	White	Widowed	2014	79	Positive histology	Right - origin of primary	8500/3: Infiltrating duct carcinoma, NOS	II	Unknown	T3	N0	M1	Yes	No	Yes	Yes	No	Yes	No/Unknown	Breast	1
6383229	White	Married (including common law)	2014	83	Positive histology	Right - origin of primary	8520/3: Lobular carcinoma, NOS	II	HR+/HER2- (Luminal A)	T1	N1	M1	Yes	No	No	No	No	No/Unknown	No/Unknown	Breast	29
6384178	White	Widowed	2014	76	Positive histology	Right - origin of primary	8500/3: Infiltrating duct carcinoma, NOS	II	HR+/HER2- (Luminal A)	T2	NX	M1	Yes	No	No	No	No	No/Unknown	No/Unknown	Breast	0
6384188	Black	Single (never married)	2014	47	Positive histology	Right - origin of primary	8500/3: Infiltrating duct carcinoma, NOS	III	HR+/HER2- (Luminal A)	T4	N2	M1	Yes	No	No	No	Yes	No/Unknown	Yes	Alive	57
6384287	White	Widowed	2014	71	Radiography without microscopic confirm	Left - origin of primary	8140/3: Adenocarcinoma, NOS	Unknown	Unknown	T4	NX	M1	No	No	Yes	No	No	No/Unknown	Yes	Breast	0
6384344	White	Single (never married)	2014	69	Positive histology	Right - origin of primary	8520/3: Lobular carcinoma, NOS	II	HR+/HER2- (Luminal A)	T4	N2	M1	No	No	No	Yes	No	Yes	Yes	Breast	36
6384458	Other (American Indian/AK Native, Asian/Pacific Islander)	Married (including common law)	2014	51	Positive histology	Right - origin of primary	8520/3: Lobular carcinoma, NOS	Unknown	HR+/HER2- (Luminal A)	T4	NX	M1	Yes	No	No	No	No	Yes	No/Unknown	Alive	54
6384486	Other (American Indian/AK Native, Asian/Pacific Islander)	Married (including common law)	2014	62	Positive histology	Right - origin of primary	8500/3: Infiltrating duct carcinoma, NOS	Unknown	HR+/HER2- (Luminal A)	TX	N0	M1	Yes	No	Yes	No	No	No/Unknown	No/Unknown	Breast	12
6385602	Black	Single (never married)	2014	30	Positive histology	Left - origin of primary	8500/3: Infiltrating duct carcinoma, NOS	I	HR+/HER2- (Luminal A)	TX	N0	M1	Yes	No	No	No	No	No/Unknown	No/Unknown	Alive	48
6387092	White	Unknown	2014	60	Positive histology	Left - origin of primary	8500/3: Infiltrating duct carcinoma, NOS	II	HR+/HER2- (Luminal A)	T2	N1	M1	Yes	No	No	No	No	No/Unknown	No/Unknown	Alive	55
6387441	Black	Single (never married)	2014	54	Positive histology	Left - origin of primary	8520/3: Lobular carcinoma, NOS	II	HR+/HER2- (Luminal A)	T4	N2	M1	Yes	No	No	No	No	No/Unknown	Yes	Miscellaneous Malignant Cancer	37
6387582	White	Widowed	2014	72	Positive histology	Right - origin of primary	8520/3: Lobular carcinoma, NOS	II	HR-/HER2- (Triple Negative)	T2	N0	M1	Yes	No	No	No	No	No/Unknown	No/Unknown	Breast	0
6387723	White	Single (never married)	2014	46	Positive histology	Right - origin of primary	8500/3: Infiltrating duct carcinoma, NOS	III	Unknown	T3	N2	M1	No	No	No	Yes	No	Yes	Yes	Breast	12
6387898	Black	Unknown	2014	26	Positive histology	Left - origin of primary	8500/3: Infiltrating duct carcinoma, NOS	II	HR+/HER2+ (Luminal B)	TX	N1	M1	Yes	No	Yes	Yes	No	No/Unknown	Yes	Breast	44
6388289	White	Single (never married)	2014	63	Direct visualization without microscopic confirmation	Right - origin of primary	8500/3: Infiltrating duct carcinoma, NOS	III	HR+/HER2- (Luminal A)	T4	NX	M1	Yes	No	No	Yes	No	No/Unknown	Yes	Breast	0
6388890	White	Married (including common law)	2014	50	Positive histology	Right - origin of primary	8140/3: Adenocarcinoma, NOS	Unknown	HR+/HER2- (Luminal A)	TX	NX	M1	Yes	No	No	Yes	No	No/Unknown	Yes	Alive	58
6389423	White	Widowed	2014	67	Positive histology	Left - origin of primary	8522/3: Infiltrating duct and lobular carcinoma	III	HR-/HER2+ (HER2 enriched)	T2	N0	M1	Yes	Yes	Yes	No	No	Yes	Yes	Breast	12
6389463	White	Single (never married)	2014	47	Positive histology	Left - origin of primary	8500/3: Infiltrating duct carcinoma, NOS	III	HR-/HER2- (Triple Negative)	T2	N0	M1	Yes	No	No	Yes	No	Yes	Yes	Breast	16
6389574	White	Married (including common law)	2014	69	Positive histology	Right - origin of primary	8500/3: Infiltrating duct carcinoma, NOS	III	HR+/HER2- (Luminal A)	T4	N1	M1	No	No	No	Yes	No	No/Unknown	Yes	Breast	5
6389691	White	Single (never married)	2014	56	Positive histology	Right - origin of primary	8140/3: Adenocarcinoma, NOS	II	HR+/HER2- (Luminal A)	T2	N1	M1	Yes	No	No	No	No	Yes	No/Unknown	Chronic Obstructive Pulmonary Disease and Allied Cond	6
6390148	White	Married (including common law)	2014	60	Positive histology	Right - origin of primary	8500/3: Infiltrating duct carcinoma, NOS	Unknown	HR-/HER2- (Triple Negative)	T4	N1	M1	Yes	No	No	No	No	Yes	Yes	Breast	4
6390419	White	Widowed	2014	85+	Positive histology	Paired site, but no information concerning laterality	8010/3: Carcinoma, NOS	Unknown	HR-/HER2- (Triple Negative)	TX	N0	M1	Yes	No	No	No	No	Yes	No/Unknown	Breast	2
6390809	White	Divorced	2014	65	Positive histology	Left - origin of primary	8500/3: Infiltrating duct carcinoma, NOS	I	HR+/HER2- (Luminal A)	T2	N1	M1	Yes	No	No	No	No	No/Unknown	No/Unknown	Breast	46
6390812	White	Married (including common law)	2014	54	Positive histology	Left - origin of primary	8500/3: Infiltrating duct carcinoma, NOS	III	HR+/HER2+ (Luminal B)	T2	N1	M1	No	No	Yes	No	No	No/Unknown	Yes	Alive	58
6390937	White	Widowed	2014	51	Positive histology	Right - origin of primary	8530/3: Inflammatory carcinoma	III	HR-/HER2- (Triple Negative)	T4	N1	M1	Yes	No	No	Yes	Yes	No/Unknown	Yes	Alive	57
6391210	White	Single (never married)	2014	52	Positive histology	Left - origin of primary	8500/3: Infiltrating duct carcinoma, NOS	Unknown	HR+/HER2- (Luminal A)	T1	N1	M1	Yes	Yes	Yes	No	No	Yes	Yes	Breast	3
6391972	White	Married (including common law)	2014	32	Positive histology	Left - origin of primary	8522/3: Infiltrating duct and lobular carcinoma	III	HR+/HER2- (Luminal A)	T3	N1	M1	Yes	No	No	No	No	Yes	Yes	Alive	50
6392807	White	Married (including common law)	2014	51	Positive histology	Left - origin of primary	8500/3: Infiltrating duct carcinoma, NOS	II	HR+/HER2- (Luminal A)	T4	N0	M1	Yes	No	No	Yes	No	Yes	Yes	Breast	17
6393015	White	Single (never married)	2014	36	Positive histology	Right - origin of primary	8500/3: Infiltrating duct carcinoma, NOS	III	HR+/HER2+ (Luminal B)	T2	N1	M1	No	No	Yes	No	Yes	No/Unknown	Yes	Alive	51
6393018	Black	Married (including common law)	2014	44	Positive exfoliative cytology, no positive histology	Left - origin of primary	8500/3: Infiltrating duct carcinoma, NOS	III	HR-/HER2+ (HER2 enriched)	T1	N1	M1	Yes	No	Yes	Yes	No	No/Unknown	Yes	Alive	51
6393217	Black	Married (including common law)	2014	53	Positive histology	Left - origin of primary	8500/3: Infiltrating duct carcinoma, NOS	Unknown	HR+/HER2+ (Luminal B)	T4	N1	M1	Yes	No	No	No	No	No/Unknown	Yes	Breast	36
6393447	White	Married (including common law)	2014	64	Positive histology	Left - origin of primary	8520/3: Lobular carcinoma, NOS	Unknown	HR+/HER2- (Luminal A)	TX	N0	M1	Yes	No	No	No	No	Yes	No/Unknown	Breast	16
6393869	White	Widowed	2014	64	Positive histology	Right - origin of primary	8520/3: Lobular carcinoma, NOS	II	HR+/HER2- (Luminal A)	T2	N1	M1	Yes	No	No	No	No	No/Unknown	Yes	Pancreas	23
6394230	White	Single (never married)	2014	67	Positive histology	Left - origin of primary	8500/3: Infiltrating duct carcinoma, NOS	II	HR+/HER2- (Luminal A)	T4	N0	M1	Yes	Yes	No	No	No	No/Unknown	No/Unknown	Diseases of Heart	1
6395595	White	Married (including common law)	2014	58	Positive histology	Right - origin of primary	8520/3: Lobular carcinoma, NOS	II	HR+/HER2- (Luminal A)	T4	N1	M1	No	No	Yes	No	No	No/Unknown	No/Unknown	Breast	0
6396377	White	Married (including common law)	2014	49	Positive histology	Right - origin of primary	8500/3: Infiltrating duct carcinoma, NOS	III	HR+/HER2- (Luminal A)	T1	N1	M1	Yes	No	No	No	No	No/Unknown	Yes	Breast	38
6397117	White	Unknown	2014	81	Positive histology	Left - origin of primary	8140/3: Adenocarcinoma, NOS	Unknown	HR+/HER2+ (Luminal B)	T2	N0	M1	Yes	No	No	No	No	Yes	No/Unknown	Breast	14
6397818	White	Widowed	2014	77	Positive histology	Paired site, but no information concerning laterality	8500/3: Infiltrating duct carcinoma, NOS	Unknown	HR+/HER2- (Luminal A)	TX	NX	M1	Yes	No	No	Yes	No	No/Unknown	No/Unknown	Pneumonia and Influenza	0
6397846	White	Married (including common law)	2014	49	Positive histology	Right - origin of primary	8500/3: Infiltrating duct carcinoma, NOS	II	HR+/HER2- (Luminal A)	T2	N2	M1	Yes	No	No	No	No	Yes	No/Unknown	Breast	34
6398113	White	Divorced	2014	69	Positive histology	Right - origin of primary	8500/3: Infiltrating duct carcinoma, NOS	Unknown	HR+/HER2+ (Luminal B)	T2	N0	M1	Yes	No	Yes	Yes	No	No/Unknown	No/Unknown	Breast	0
6398187	White	Married (including common law)	2014	82	Positive histology	Right - origin of primary	8500/3: Infiltrating duct carcinoma, NOS	II	HR+/HER2- (Luminal A)	T4	N2	M1	No	No	No	No	No	No/Unknown	No/Unknown	Breast	2
6398597	White	Widowed	2014	72	Positive histology	Left - origin of primary	8500/3: Infiltrating duct carcinoma, NOS	II	HR+/HER2- (Luminal A)	T4	N1	M1	No	No	Yes	No	No	No/Unknown	No/Unknown	Breast	26
6398878	White	Widowed	2014	83	Positive histology	Left - origin of primary	8140/3: Adenocarcinoma, NOS	Unknown	HR-/HER2+ (HER2 enriched)	TX	N1	M1	Yes	No	Yes	Yes	No	No/Unknown	Yes	Breast	7
6399182	White	Divorced	2014	55	Positive histology	Right - origin of primary	8522/3: Infiltrating duct and lobular carcinoma	II	HR+/HER2- (Luminal A)	TX	N3	M1	Yes	No	No	Yes	No	No/Unknown	No/Unknown	Alive	17
6399334	White	Widowed	2014	85+	Positive histology	Left - origin of primary	8140/3: Adenocarcinoma, NOS	Unknown	Unknown	TX	NX	M1	Yes	No	Yes	No	No	No/Unknown	No/Unknown	Liver	1
6400991	White	Married (including common law)	2014	47	Positive histology	Left - origin of primary	8524/3: Infiltrating lobular mixed with other types of carcinoma	Unknown	HR+/HER2- (Luminal A)	T2	N1	M1	No	No	No	No	Yes	Yes	Yes	Alive	51
6401013	White	Single (never married)	2014	77	Positive histology	Right - origin of primary	8041/3: Small cell carcinoma, NOS	III	HR+/HER2- (Luminal A)	TX	NX	M1	Yes	Yes	Yes	Yes	No	No/Unknown	Yes	Lung and Bronchus	2
6401198	White	Widowed	2014	85+	Positive exfoliative cytology, no positive histology	Paired site, but no information concerning laterality	8010/3: Carcinoma, NOS	Unknown	Unknown	TX	NX	M1	No	No	No	Yes	No	No/Unknown	No/Unknown	Miscellaneous Malignant Cancer	1
6401229	White	Widowed	2014	83	Positive histology	Right - origin of primary	8500/3: Infiltrating duct carcinoma, NOS	III	Unknown	T3	NX	M1	No	No	No	Yes	No	No/Unknown	No/Unknown	Diseases of Heart	0
6401329	White	Married (including common law)	2014	79	Positive histology	Right - origin of primary	8522/3: Infiltrating duct and lobular carcinoma	II	HR+/HER2- (Luminal A)	T2	N0	M1	Yes	No	No	No	No	Yes	No/Unknown	Breast	6
6401425	White	Married (including common law)	2014	46	Positive histology	Right - origin of primary	8500/3: Infiltrating duct carcinoma, NOS	III	HR-/HER2- (Triple Negative)	TX	NX	M1	Yes	Yes	Yes	Yes	No	No/Unknown	Yes	Breast	18
6401447	White	Divorced	2014	66	Positive histology	Left - origin of primary	8500/3: Infiltrating duct carcinoma, NOS	III	HR-/HER2- (Triple Negative)	T4	N2	M1	No	No	No	No	No	No/Unknown	No/Unknown	Breast	0
6401570	White	Married (including common law)	2014	54	Positive histology	Left - origin of primary	8500/3: Infiltrating duct carcinoma, NOS	III	HR-/HER2- (Triple Negative)	T4	N3	M1	Yes	No	Yes	No	No	Yes	Yes	Breast	11
6401659	White	Married (including common law)	2014	49	Positive histology	Right - origin of primary	8520/3: Lobular carcinoma, NOS	II	HR-/HER2+ (HER2 enriched)	TX	NX	M1	Yes	Yes	No	No	No	Yes	Yes	Breast	44
6402311	Black	Widowed	2014	77	Positive histology	Right - origin of primary	8500/3: Infiltrating duct carcinoma, NOS	Unknown	HR+/HER2- (Luminal A)	T4	N1	M1	Yes	No	Yes	No	No	Yes	No/Unknown	Breast	22
6403187	White	Unknown	2014	65	Positive histology	Right - origin of primary	8500/3: Infiltrating duct carcinoma, NOS	II	HR+/HER2- (Luminal A)	T3	N0	M1	Yes	No	No	Yes	No	No/Unknown	Yes	Alive	57
6404022	Black	Unknown	2014	63	Positive histology	Right - origin of primary	8520/3: Lobular carcinoma, NOS	II	HR+/HER2- (Luminal A)	T3	N2	M1	Yes	No	No	No	No	No/Unknown	No/Unknown	Breast	49
6404116	White	Married (including common law)	2014	48	Positive histology	Left - origin of primary	8522/3: Infiltrating duct and lobular carcinoma	II	HR+/HER2- (Luminal A)	T1	N0	M1	Yes	No	Yes	No	No	No/Unknown	No/Unknown	Breast	29
6404367	White	Married (including common law)	2014	57	Positive histology	Left - origin of primary	8500/3: Infiltrating duct carcinoma, NOS	III	HR+/HER2+ (Luminal B)	T2	N1	M1	No	No	No	Yes	No	No/Unknown	Yes	Breast	30
6405030	White	Divorced	2014	44	Positive histology	Right - origin of primary	8500/3: Infiltrating duct carcinoma, NOS	III	HR+/HER2+ (Luminal B)	T3	N2	M1	No	No	Yes	No	No	No/Unknown	Yes	Breast	35
6405429	White	Widowed	2014	76	Positive histology	Right - origin of primary	8520/3: Lobular carcinoma, NOS	Unknown	HR+/HER2- (Luminal A)	T2	NX	M1	Yes	No	No	No	No	Yes	No/Unknown	Alzheimers (ICD-9 and 10 only)	46
6405677	White	Married (including common law)	2014	48	Positive histology	Left - origin of primary	8500/3: Infiltrating duct carcinoma, NOS	II	HR+/HER2+ (Luminal B)	T1	N0	M1	Yes	Yes	No	No	No	Yes	Yes	Alive	50
6405918	White	Married (including common law)	2014	67	Positive histology	Right - origin of primary	8500/3: Infiltrating duct carcinoma, NOS	II	HR+/HER2- (Luminal A)	T3	N2	M1	Yes	Yes	No	Yes	No	Yes	No/Unknown	Breast	33
6406306	White	Married (including common law)	2014	50	Positive histology	Right - origin of primary	8522/3: Infiltrating duct and lobular carcinoma	II	HR+/HER2- (Luminal A)	T2	N3	M1	Yes	No	No	No	No	Yes	No/Unknown	Breast	29
6406329	White	Married (including common law)	2014	61	Positive histology	Right - origin of primary	8522/3: Infiltrating duct and lobular carcinoma	Unknown	HR+/HER2- (Luminal A)	T1	N1	M1	Yes	No	No	No	Yes	Yes	Yes	Alive	48
6407013	White	Single (never married)	2014	71	Positive histology	Right - origin of primary	8140/3: Adenocarcinoma, NOS	II	HR-/HER2- (Triple Negative)	T4	N1	M1	No	No	No	Yes	No	No/Unknown	Yes	Breast	7
6407040	White	Single (never married)	2014	71	Positive histology	Right - origin of primary	8500/3: Infiltrating duct carcinoma, NOS	Unknown	HR+/HER2- (Luminal A)	TX	N0	M1	No	No	Yes	No	No	No/Unknown	No/Unknown	Diabetes Mellitus	20
6407717	White	Married (including common law)	2014	69	Positive histology	Left - origin of primary	8500/3: Infiltrating duct carcinoma, NOS	III	HR-/HER2+ (HER2 enriched)	T4	N0	M1	No	No	No	Yes	Yes	No/Unknown	Yes	Alive	17
6407983	White	Widowed	2014	56	Positive histology	Left - origin of primary	8520/3: Lobular carcinoma, NOS	II	HR+/HER2- (Luminal A)	T2	N0	M1	Yes	No	No	No	No	No/Unknown	No/Unknown	Alive	59
6408113	White	Single (never married)	2014	65	Positive histology	Left - origin of primary	8500/3: Infiltrating duct carcinoma, NOS	III	HR+/HER2+ (Luminal B)	T2	N1	M1	No	No	No	Yes	No	No/Unknown	Yes	Breast	9
6408230	White	Married (including common law)	2014	74	Positive histology	Left - origin of primary	8522/3: Infiltrating duct and lobular carcinoma	II	HR+/HER2- (Luminal A)	T3	N3	M1	No	No	No	No	Yes	No/Unknown	No/Unknown	Breast	46
6408464	White	Widowed	2014	79	Positive histology	Right - origin of primary	8010/3: Carcinoma, NOS	Unknown	HR+/HER2- (Luminal A)	T3	N2	M1	No	No	No	Yes	No	No/Unknown	No/Unknown	Alive	49
6408675	White	Unknown	2014	69	Positive histology	Right - origin of primary	8140/3: Adenocarcinoma, NOS	Unknown	HR+/HER2- (Luminal A)	T1	N1	M1	No	No	No	No	No	Yes	No/Unknown	Breast	15
6408724	White	Widowed	2014	78	Positive histology	Right - origin of primary	8500/3: Infiltrating duct carcinoma, NOS	Unknown	HR+/HER2- (Luminal A)	T4	N1	M1	Yes	No	No	No	No	No/Unknown	No/Unknown	Chronic Obstructive Pulmonary Disease and Allied Cond	5
6409198	White	Married (including common law)	2014	76	Positive histology	Right - origin of primary	8520/3: Lobular carcinoma, NOS	I	HR+/HER2- (Luminal A)	T2	N1	M1	Yes	No	No	No	No	No/Unknown	No/Unknown	Diabetes Mellitus	18
6409304	White	Married (including common law)	2014	55	Positive histology	Left - origin of primary	8500/3: Infiltrating duct carcinoma, NOS	II	HR+/HER2- (Luminal A)	T2	N1	M1	Yes	No	No	No	Yes	No/Unknown	Yes	Alive	48
6409734	Black	Married (including common law)	2014	45	Positive histology	Left - origin of primary	8010/3: Carcinoma, NOS	Unknown	Unknown	TX	N0	M1	Yes	No	No	No	Yes	No/Unknown	No/Unknown	Breast	48
6410083	White	Divorced	2014	73	Positive histology	Left - origin of primary	8140/3: Adenocarcinoma, NOS	III	HR-/HER2- (Triple Negative)	T4	N1	M1	No	Yes	No	Yes	No	No/Unknown	Yes	Breast	1
6410133	White	Widowed	2014	83	Positive histology	Left - origin of primary	8520/3: Lobular carcinoma, NOS	II	HR+/HER2- (Luminal A)	T3	N3	M1	Yes	No	No	No	Yes	Yes	No/Unknown	Breast	14
6410963	White	Widowed	2012	82	Positive histology	Right - origin of primary	8010/3: Carcinoma, NOS	Unknown	HR+/HER2+ (Luminal B)	TX	NX	M1	Yes	No	No	No	No	No/Unknown	Yes	Breast	21
6411062	White	Married (including common law)	2011	54	Positive histology	Right - origin of primary	8500/3: Infiltrating duct carcinoma, NOS	II	HR+/HER2- (Luminal A)	T3	N1	M1	Yes	No	No	No	No	Yes	Yes	Breast	55
6411386	Black	Single (never married)	2012	61	Positive histology	Left - origin of primary	8520/3: Lobular carcinoma, NOS	II	HR+/HER2- (Luminal A)	TX	N0	M1	Yes	No	No	No	Yes	No/Unknown	Yes	Breast	36
6411747	White	Married (including common law)	2015	66	Positive histology	Right - origin of primary	8530/3: Inflammatory carcinoma	III	HR+/HER2- (Luminal A)	T4	N3	M1	No	No	No	No	Yes	No/Unknown	Yes	Alive	39
6411978	White	Widowed	2015	85+	Positive histology	Right - origin of primary	8500/3: Infiltrating duct carcinoma, NOS	Unknown	HR-/HER2- (Triple Negative)	T3	N0	M1	Yes	No	No	Yes	No	No/Unknown	No/Unknown	Breast	0
6412083	White	Married (including common law)	2015	66	Unknown	Left - origin of primary	8500/3: Infiltrating duct carcinoma, NOS	III	HR+/HER2- (Luminal A)	T3	N1	M1	Yes	No	No	No	No	No/Unknown	No/Unknown	Breast	23
6412153	White	Widowed	2015	79	Unknown	Right - origin of primary	8520/3: Lobular carcinoma, NOS	II	HR+/HER2- (Luminal A)	TX	N0	M1	Yes	No	No	No	No	No/Unknown	No/Unknown	Alive	42
6412496	White	Single (never married)	2015	51	Positive exfoliative cytology, no positive histology	Right - origin of primary	8010/3: Carcinoma, NOS	Unknown	HR+/HER2- (Luminal A)	TX	N1	M1	Yes	No	Yes	No	No	No/Unknown	Yes	Breast	26
6412981	Black	Single (never married)	2015	38	Positive histology	Left - origin of primary	8500/3: Infiltrating duct carcinoma, NOS	III	HR-/HER2- (Triple Negative)	T3	N1	M1	Yes	No	No	No	No	Yes	No/Unknown	Breast	1
6413087	White	Single (never married)	2015	80	Positive histology	Right - origin of primary	8500/3: Infiltrating duct carcinoma, NOS	III	HR+/HER2- (Luminal A)	T4	N3	M1	Yes	No	No	No	No	Yes	Yes	Breast	14
6413250	Black	Single (never married)	2015	40	Positive histology	Left - origin of primary	8500/3: Infiltrating duct carcinoma, NOS	III	HR+/HER2+ (Luminal B)	T2	N2	M1	Yes	No	Yes	No	No	No/Unknown	Yes	Alive	39
6413290	White	Married (including common law)	2015	78	Positive histology	Right - origin of primary	8530/3: Inflammatory carcinoma	III	HR+/HER2- (Luminal A)	T4	N0	M1	No	No	No	No	No	No/Unknown	Yes	Breast	30
6413292	Unknown	Married (including common law)	2015	76	Positive histology	Left - origin of primary	8500/3: Infiltrating duct carcinoma, NOS	III	HR+/HER2- (Luminal A)	TX	NX	M1	No	No	No	Yes	No	No/Unknown	No/Unknown	Alive	43
6413595	White	Married (including common law)	2015	73	Positive histology	Paired site, but no information concerning laterality	8140/3: Adenocarcinoma, NOS	Unknown	HR+/HER2+ (Luminal B)	T0	N2	M1	Yes	No	No	No	No	No/Unknown	Yes	Alive	47
6413743	Black	Married (including common law)	2015	50	Positive histology	Left - origin of primary	8500/3: Infiltrating duct carcinoma, NOS	III	HR+/HER2- (Luminal A)	T1	N3	M1	Yes	No	No	No	No	No/Unknown	Yes	Breast	3
6414601	White	Married (including common law)	2015	73	Positive histology	Right - origin of primary	8520/3: Lobular carcinoma, NOS	II	HR+/HER2- (Luminal A)	TX	N0	M1	Yes	No	No	No	No	No/Unknown	Yes	Alive	39
6415007	White	Married (including common law)	2015	72	Positive histology	Left - origin of primary	8500/3: Infiltrating duct carcinoma, NOS	II	HR+/HER2+ (Luminal B)	T3	N1	M1	Yes	No	No	Yes	No	No/Unknown	Yes	Alive	41
6415720	White	Married (including common law)	2015	61	Positive histology	Left - origin of primary	8500/3: Infiltrating duct carcinoma, NOS	III	HR-/HER2+ (HER2 enriched)	T1	N1	M1	No	No	No	Yes	Yes	No/Unknown	Yes	Alive	47
6416567	White	Widowed	2015	84	Positive histology	Right - origin of primary	8140/3: Adenocarcinoma, NOS	Unknown	HR+/HER2+ (Luminal B)	TX	N1	M1	No	No	No	Yes	No	No/Unknown	No/Unknown	Breast	4
6416710	Black	Widowed	2015	69	Positive histology	Left - origin of primary	8522/3: Infiltrating duct and lobular carcinoma	II	HR+/HER2- (Luminal A)	T4	N1	M1	Yes	No	No	No	No	No/Unknown	Yes	Breast	21
6417907	White	Widowed	2015	63	Positive histology	Right - origin of primary	8523/3: Infiltrating duct mixed with other types of carcinoma	III	HR+/HER2- (Luminal A)	T2	N0	M1	No	Yes	No	Yes	No	No/Unknown	Yes	Breast	1
6418274	Black	Single (never married)	2015	33	Positive histology	Right - origin of primary	8522/3: Infiltrating duct and lobular carcinoma	III	HR+/HER2- (Luminal A)	T2	N1	M1	Yes	No	Yes	No	No	No/Unknown	Yes	Other Cause of Death	1
6418406	White	Married (including common law)	2015	74	Positive histology	Left - origin of primary	8500/3: Infiltrating duct carcinoma, NOS	III	HR+/HER2+ (Luminal B)	T3	N1	M1	No	No	No	Yes	No	No/Unknown	Yes	Alive	41
6418625	Other (American Indian/AK Native, Asian/Pacific Islander)	Single (never married)	2015	57	Positive histology	Right - origin of primary	8500/3: Infiltrating duct carcinoma, NOS	II	HR-/HER2- (Triple Negative)	T2	N3	M1	Yes	Yes	No	Yes	No	Yes	Yes	Breast	14
6418660	White	Married (including common law)	2015	65	Positive histology	Left - origin of primary	8520/3: Lobular carcinoma, NOS	III	HR-/HER2+ (HER2 enriched)	T2	N3	M1	Yes	No	No	No	No	No/Unknown	Yes	Alive	28
6418759	White	Single (never married)	2015	61	Positive histology	Left - origin of primary	8500/3: Infiltrating duct carcinoma, NOS	III	HR+/HER2- (Luminal A)	T3	N1	M1	Yes	No	No	Yes	No	No/Unknown	Yes	Breast	13
6419012	White	Married (including common law)	2015	77	Positive histology	Right - origin of primary	8500/3: Infiltrating duct carcinoma, NOS	III	HR+/HER2- (Luminal A)	T2	N1	M1	Yes	No	No	Yes	No	Yes	No/Unknown	Breast	36
6420211	White	Single (never married)	2015	73	Positive histology	Left - origin of primary	8520/3: Lobular carcinoma, NOS	III	HR+/HER2- (Luminal A)	T4	N1	M1	Yes	No	No	No	No	No/Unknown	Yes	Breast	10
6420475	White	Married (including common law)	2015	61	Positive histology	Left - origin of primary	8500/3: Infiltrating duct carcinoma, NOS	II	HR+/HER2- (Luminal A)	T3	N0	M1	Yes	No	No	No	No	No/Unknown	Yes	Alive	39
6420489	White	Divorced	2015	75	Positive histology	Left - origin of primary	8500/3: Infiltrating duct carcinoma, NOS	III	HR+/HER2- (Luminal A)	T4	N1	M1	No	No	No	Yes	No	No/Unknown	Yes	Diseases of Heart	16
6420611	White	Married (including common law)	2015	67	Positive histology	Right - origin of primary	8500/3: Infiltrating duct carcinoma, NOS	Unknown	HR+/HER2- (Luminal A)	T3	N1	M1	No	No	No	Yes	No	No/Unknown	Yes	Breast	30
6420745	White	Married (including common law)	2015	59	Positive histology	Right - origin of primary	8401/3: Apocrine adenocarcinoma	III	HR-/HER2+ (HER2 enriched)	T2	N0	M1	Yes	No	No	No	No	No/Unknown	Yes	Alive	37
6420796	White	Married (including common law)	2015	65	Positive histology	Right - origin of primary	8520/3: Lobular carcinoma, NOS	III	HR-/HER2+ (HER2 enriched)	T4	N0	M1	No	No	Yes	Yes	No	No/Unknown	No/Unknown	Breast	0
6420853	White	Divorced	2015	59	Positive exfoliative cytology, no positive histology	Left - origin of primary	8500/3: Infiltrating duct carcinoma, NOS	III	HR-/HER2+ (HER2 enriched)	T2	N1	M1	No	No	Yes	No	No	No/Unknown	Yes	Breast	1
6421768	White	Single (never married)	2015	64	Positive histology	Left - origin of primary	8500/3: Infiltrating duct carcinoma, NOS	III	Unknown	T3	N3	M1	Yes	No	No	No	No	No/Unknown	Yes	Diseases of Heart	9
6421904	White	Single (never married)	2015	24	Positive histology	Left - origin of primary	8500/3: Infiltrating duct carcinoma, NOS	II	HR-/HER2+ (HER2 enriched)	T1	N0	M1	No	No	No	Yes	No	Yes	Yes	Alive	37
6422371	White	Married (including common law)	2015	51	Positive histology	Left - origin of primary	8523/3: Infiltrating duct mixed with other types of carcinoma	III	HR+/HER2- (Luminal A)	T2	N2	M1	Yes	No	No	No	Yes	No/Unknown	Yes	Alive	39
6422401	White	Single (never married)	2015	53	Positive histology	Only one side - side unspecified	8140/3: Adenocarcinoma, NOS	III	Unknown	TX	N0	M1	Yes	No	No	No	No	No/Unknown	No/Unknown	Breast	6
6422594	White	Married (including common law)	2015	57	Positive histology	Left - origin of primary	8500/3: Infiltrating duct carcinoma, NOS	III	HR-/HER2+ (HER2 enriched)	T4	NX	M1	Yes	No	Yes	Yes	No	No/Unknown	No/Unknown	Breast	0
6422679	White	Married (including common law)	2015	63	Positive histology	Right - origin of primary	8500/3: Infiltrating duct carcinoma, NOS	II	HR+/HER2- (Luminal A)	T2	N1	M1	Yes	No	No	Yes	No	No/Unknown	No/Unknown	Alive	40
6422836	White	Married (including common law)	2015	44	Positive histology	Left - origin of primary	8520/3: Lobular carcinoma, NOS	II	HR+/HER2- (Luminal A)	T4	N1	M1	Yes	No	No	No	No	Yes	No/Unknown	Alive	40
6423368	White	Single (never married)	2015	55	Positive histology	Left - origin of primary	8500/3: Infiltrating duct carcinoma, NOS	Unknown	Unknown	T4	N3	M1	Yes	No	No	Yes	No	No/Unknown	Yes	Alive	41
6425033	White	Married (including common law)	2015	79	Positive histology	Right - origin of primary	8500/3: Infiltrating duct carcinoma, NOS	I	HR+/HER2- (Luminal A)	T2	N0	M1	Yes	No	No	No	No	No/Unknown	Yes	Alive	41
6425106	White	Divorced	2015	41	Positive histology	Right - origin of primary	8522/3: Infiltrating duct and lobular carcinoma	III	HR+/HER2+ (Luminal B)	T4	N0	M1	Yes	No	No	No	No	No/Unknown	Yes	Alive	41
6425689	Black	Married (including common law)	2015	68	Positive histology	Left - origin of primary	8500/3: Infiltrating duct carcinoma, NOS	II	HR-/HER2+ (HER2 enriched)	T4	N1	M1	Yes	No	Yes	Yes	No	No/Unknown	Yes	Breast	18
6426539	Black	Single (never married)	2015	56	Positive histology	Left - origin of primary	8500/3: Infiltrating duct carcinoma, NOS	Unknown	HR+/HER2- (Luminal A)	T4	N3	M1	No	No	No	No	No	No/Unknown	Yes	Alive	38
6426977	White	Married (including common law)	2015	80	Positive histology	Left - origin of primary	8500/3: Infiltrating duct carcinoma, NOS	II	HR+/HER2- (Luminal A)	T2	N1	M1	Yes	No	No	No	No	Yes	No/Unknown	Alive	39
6427361	Black	Unknown	2015	33	Positive histology	Right - origin of primary	8500/3: Infiltrating duct carcinoma, NOS	III	HR+/HER2+ (Luminal B)	T1	N0	M1	No	No	Yes	No	No	No/Unknown	Yes	Alive	45
6427385	White	Single (never married)	2015	53	Positive histology	Right - origin of primary	8500/3: Infiltrating duct carcinoma, NOS	III	HR-/HER2- (Triple Negative)	T1	N0	M1	Yes	Yes	Yes	No	No	No/Unknown	Yes	Breast	0
6427555	White	Married (including common law)	2015	47	Positive histology	Left - origin of primary	8500/3: Infiltrating duct carcinoma, NOS	III	HR+/HER2- (Luminal A)	T3	N1	M1	Yes	No	No	No	No	Yes	Yes	Breast	22
6427834	White	Unknown	2015	58	Positive histology	Left - origin of primary	8500/3: Infiltrating duct carcinoma, NOS	II	HR+/HER2- (Luminal A)	T4	N0	M1	Yes	No	No	Yes	No	No/Unknown	No/Unknown	Breast	0
6427868	White	Married (including common law)	2015	77	Positive histology	Right - origin of primary	8522/3: Infiltrating duct and lobular carcinoma	Unknown	HR+/HER2+ (Luminal B)	T1	N1	M1	Yes	No	No	No	No	No/Unknown	Yes	Alive	37
6428289	White	Married (including common law)	2015	54	Positive histology	Right - origin of primary	8500/3: Infiltrating duct carcinoma, NOS	III	HR-/HER2- (Triple Negative)	T4	N3	M1	No	Yes	No	Yes	No	Yes	Yes	Breast	19
6428637	White	Widowed	2015	81	Positive histology	Left - origin of primary	8500/3: Infiltrating duct carcinoma, NOS	II	HR+/HER2- (Luminal A)	T2	N1	M1	No	No	No	No	No	No/Unknown	No/Unknown	Alive	45
6428668	White	Widowed	2015	81	Positive histology	Left - origin of primary	8522/3: Infiltrating duct and lobular carcinoma	II	HR+/HER2- (Luminal A)	T2	N1	M1	No	No	No	No	Yes	No/Unknown	No/Unknown	Alive	43
6428895	White	Widowed	2015	85+	Positive histology	Right - origin of primary	8050/3: Papillary carcinoma, NOS	I	HR+/HER2- (Luminal A)	T4	N1	M1	Yes	No	No	No	No	Yes	No/Unknown	Alive	17
6428965	White	Widowed	2015	85+	Positive histology	Right - origin of primary	8520/3: Lobular carcinoma, NOS	Unknown	Unknown	TX	NX	M1	Yes	No	No	No	No	No/Unknown	No/Unknown	Breast	19
6428972	White	Married (including common law)	2015	82	Positive histology	Right - origin of primary	8520/3: Lobular carcinoma, NOS	II	HR+/HER2- (Luminal A)	T4	N0	M1	No	No	No	No	No	No/Unknown	No/Unknown	Breast	0
6429031	White	Single (never married)	2015	63	Positive histology	Right - origin of primary	8500/3: Infiltrating duct carcinoma, NOS	II	Unknown	T4	N0	M1	Yes	No	No	Yes	No	No/Unknown	No/Unknown	Alive	46
6429048	White	Divorced	2015	64	Positive histology	Left - origin of primary	8022/3: Pleomorphic carcinoma	III	HR+/HER2- (Luminal A)	T4	N2	M1	No	No	No	No	No	No/Unknown	No/Unknown	Breast	30
6429254	White	Widowed	2015	85+	Radiography without microscopic confirm	Right - origin of primary	8000/3: Neoplasm, malignant	Unknown	Unknown	TX	NX	M1	Yes	No	No	Yes	No	No/Unknown	No/Unknown	Diseases of Heart	0
6429382	White	Married (including common law)	2015	79	Positive histology	Right - origin of primary	8522/3: Infiltrating duct and lobular carcinoma	II	HR+/HER2- (Luminal A)	TX	N1	M1	Yes	Yes	No	No	No	No/Unknown	No/Unknown	Miscellaneous Malignant Cancer	22
6429875	White	Married (including common law)	2015	53	Positive histology	Left - origin of primary	8520/3: Lobular carcinoma, NOS	II	HR+/HER2- (Luminal A)	T4	N3	M1	Yes	No	Yes	No	No	No/Unknown	Yes	Alive	40
6430529	White	Married (including common law)	2015	64	Positive histology	Right - origin of primary	8520/3: Lobular carcinoma, NOS	II	HR+/HER2- (Luminal A)	T2	N0	M1	Yes	No	No	No	No	No/Unknown	Yes	Alive	40
6430915	White	Married (including common law)	2015	75	Positive histology	Left - origin of primary	8500/3: Infiltrating duct carcinoma, NOS	Unknown	HR+/HER2- (Luminal A)	TX	NX	M1	No	No	No	Yes	No	No/Unknown	No/Unknown	Alive	44
6431041	White	Married (including common law)	2015	61	Positive histology	Left - origin of primary	8522/3: Infiltrating duct and lobular carcinoma	II	HR+/HER2- (Luminal A)	T4	N0	M1	Yes	No	No	Yes	Yes	No/Unknown	Yes	Breast	35
6431115	Black	Single (never married)	2015	69	Positive histology	Right - origin of primary	8010/3: Carcinoma, NOS	III	HR-/HER2- (Triple Negative)	T4	N2	M1	No	No	No	No	No	No/Unknown	Yes	Breast	3
6431118	White	Single (never married)	2015	78	Positive histology	Left - origin of primary	8500/3: Infiltrating duct carcinoma, NOS	Unknown	HR+/HER2- (Luminal A)	T4	NX	M1	Yes	No	No	No	No	No/Unknown	No/Unknown	Breast	22
6431121	Unknown	Married (including common law)	2015	48	Positive exfoliative cytology, no positive histology	Right - origin of primary	8520/3: Lobular carcinoma, NOS	II	HR+/HER2- (Luminal A)	T4	N0	M1	Yes	No	Yes	Yes	No	No/Unknown	Yes	Alive	2
6431135	White	Divorced	2015	77	Positive histology	Right - origin of primary	8500/3: Infiltrating duct carcinoma, NOS	III	HR-/HER2- (Triple Negative)	T2	N0	M1	No	No	No	Yes	No	No/Unknown	Yes	Breast	10
6431299	White	Married (including common law)	2015	45	Positive histology	Left - origin of primary	8500/3: Infiltrating duct carcinoma, NOS	II	HR+/HER2- (Luminal A)	T2	NX	M1	Yes	No	No	No	No	No/Unknown	No/Unknown	Alive	41
6431393	White	Married (including common law)	2015	53	Positive histology	Left - origin of primary	8520/3: Lobular carcinoma, NOS	I	HR+/HER2- (Luminal A)	TX	N1	M1	Yes	No	No	No	No	No/Unknown	Yes	Breast	3
6431989	Other (American Indian/AK Native, Asian/Pacific Islander)	Married (including common law)	2015	54	Positive histology	Right - origin of primary	8500/3: Infiltrating duct carcinoma, NOS	III	HR+/HER2- (Luminal A)	T2	N3	M1	Yes	No	No	No	Yes	No/Unknown	Yes	Alive	21
6432395	White	Married (including common law)	2015	65	Positive histology	Right - origin of primary	8500/3: Infiltrating duct carcinoma, NOS	III	HR+/HER2- (Luminal A)	T2	N1	M1	Yes	No	No	Yes	No	No/Unknown	Yes	Alive	41
6432812	Unknown	Divorced	2015	59	Positive histology	Left - origin of primary	8500/3: Infiltrating duct carcinoma, NOS	III	HR-/HER2+ (HER2 enriched)	T0	N2	M1	Yes	Yes	No	No	No	No/Unknown	Yes	Alive	4
6433016	White	Single (never married)	2015	61	Positive histology	Left - origin of primary	8140/3: Adenocarcinoma, NOS	Unknown	HR+/HER2+ (Luminal B)	T2	N1	M1	Yes	No	Yes	No	No	No/Unknown	Yes	Breast	0
6433152	White	Married (including common law)	2015	79	Positive histology	Right - origin of primary	8500/3: Infiltrating duct carcinoma, NOS	III	HR+/HER2- (Luminal A)	T4	N1	M1	Yes	No	Yes	Yes	No	No/Unknown	No/Unknown	Breast	29
6434237	White	Married (including common law)	2015	49	Positive histology	Right - origin of primary	8522/3: Infiltrating duct and lobular carcinoma	II	HR+/HER2- (Luminal A)	T2	N0	M1	No	No	Yes	No	No	No/Unknown	Yes	Breast	21
6434266	White	Single (never married)	2015	52	Positive histology	Right - origin of primary	8500/3: Infiltrating duct carcinoma, NOS	III	HR+/HER2- (Luminal A)	T2	N1	M1	Yes	No	No	No	No	Yes	No/Unknown	Breast	9
6435081	White	Married (including common law)	2015	68	Positive histology	Left - origin of primary	8500/3: Infiltrating duct carcinoma, NOS	III	HR+/HER2- (Luminal A)	T4	N3	M1	No	No	No	No	No	No/Unknown	No/Unknown	Diabetes Mellitus	8
6435149	White	Unmarried or Domestic Partner	2015	46	Positive histology	Left - origin of primary	8500/3: Infiltrating duct carcinoma, NOS	IV	HR+/HER2- (Luminal A)	TX	N0	M1	No	No	No	No	No	No/Unknown	Yes	Alive	38
6436028	White	Married (including common law)	2015	39	Positive histology	Right - origin of primary	8500/3: Infiltrating duct carcinoma, NOS	II	Unknown	T4	NX	M1	Yes	Yes	No	No	No	No/Unknown	Yes	Alive	36
6436093	White	Married (including common law)	2015	47	Positive histology	Right - origin of primary	8500/3: Infiltrating duct carcinoma, NOS	III	HR+/HER2- (Luminal A)	T3	N1	M1	Yes	No	No	No	No	No/Unknown	Yes	Alive	39
6436097	White	Single (never married)	2015	51	Positive histology	Left - origin of primary	8520/3: Lobular carcinoma, NOS	II	HR+/HER2+ (Luminal B)	T3	N1	M1	Yes	No	No	No	No	No/Unknown	Yes	Alive	38
6436163	White	Married (including common law)	2015	52	Positive histology	Left - origin of primary	8500/3: Infiltrating duct carcinoma, NOS	III	HR+/HER2+ (Luminal B)	T2	N2	M1	No	No	No	No	Yes	Yes	Yes	Alive	40
6436360	White	Single (never married)	2015	31	Positive histology	Left - origin of primary	8500/3: Infiltrating duct carcinoma, NOS	II	HR-/HER2- (Triple Negative)	T4	N3	M1	Yes	No	Yes	No	No	No/Unknown	No/Unknown	Breast	5
6436577	White	Married (including common law)	2014	71	Radiography without microscopic confirm	Left - origin of primary	8000/3: Neoplasm, malignant	Unknown	Unknown	T4	N0	M1	Yes	No	No	Yes	No	No/Unknown	No/Unknown	Breast	2
6438111	White	Married (including common law)	2015	72	Positive histology	Paired site, but no information concerning laterality	8010/3: Carcinoma, NOS	Unknown	HR+/HER2- (Luminal A)	TX	N0	M1	Yes	No	No	No	No	Yes	Yes	Alive	42
6438200	White	Married (including common law)	2015	85+	Positive histology	Right - origin of primary	8500/3: Infiltrating duct carcinoma, NOS	III	HR-/HER2- (Triple Negative)	T4	N2	M1	No	Yes	No	No	No	Yes	No/Unknown	Breast	4
6438221	Black	Single (never married)	2015	56	Positive histology	Right - origin of primary	8520/3: Lobular carcinoma, NOS	III	HR+/HER2- (Luminal A)	T3	N1	M1	Yes	No	No	No	No	No/Unknown	No/Unknown	Breast	27
6438280	White	Single (never married)	2015	78	Positive histology	Left - origin of primary	8500/3: Infiltrating duct carcinoma, NOS	II	HR-/HER2+ (HER2 enriched)	T4	N1	M1	Yes	No	No	No	No	Yes	Yes	Alive	9
6438299	White	Single (never married)	2015	85+	Positive histology	Left - origin of primary	8500/3: Infiltrating duct carcinoma, NOS	III	HR+/HER2- (Luminal A)	T4	N1	M1	Yes	No	No	No	No	No/Unknown	Yes	Breast	27
6438465	White	Married (including common law)	2015	65	Positive histology	Left - origin of primary	8500/3: Infiltrating duct carcinoma, NOS	III	HR+/HER2- (Luminal A)	T3	N1	M1	Yes	Yes	Yes	Yes	No	Yes	Yes	Breast	1
6439805	White	Single (never married)	2015	72	Positive histology	Paired site, but no information concerning laterality	8140/3: Adenocarcinoma, NOS	Unknown	HR+/HER2- (Luminal A)	TX	NX	M1	Yes	No	Yes	No	No	Yes	No/Unknown	Breast	20
6439806	White	Single (never married)	2015	43	Positive histology	Right - origin of primary	8500/3: Infiltrating duct carcinoma, NOS	III	HR+/HER2- (Luminal A)	T2	N1	M1	Yes	No	No	No	No	No/Unknown	No/Unknown	Breast	17
6439885	Black	Single (never married)	2015	36	Positive histology	Right - origin of primary	8500/3: Infiltrating duct carcinoma, NOS	II	HR+/HER2+ (Luminal B)	T2	N1	M1	Yes	No	No	No	No	No/Unknown	Yes	Alive	36
6439916	White	Married (including common law)	2015	48	Positive histology	Left - origin of primary	8500/3: Infiltrating duct carcinoma, NOS	II	HR+/HER2+ (Luminal B)	T2	N2	M1	Yes	No	No	Yes	No	No/Unknown	Yes	Alive	37
6440031	Unknown	Married (including common law)	2015	39	Positive histology	Right - origin of primary	8500/3: Infiltrating duct carcinoma, NOS	II	HR+/HER2- (Luminal A)	T2	N1	M1	Yes	No	Yes	No	No	Yes	No/Unknown	Alive	37
6440361	White	Married (including common law)	2015	31	Positive histology	Right - origin of primary	8500/3: Infiltrating duct carcinoma, NOS	II	HR+/HER2- (Luminal A)	T2	N2	M1	No	No	Yes	No	Yes	Yes	Yes	Alive	44
6440664	Other (American Indian/AK Native, Asian/Pacific Islander)	Single (never married)	2015	60	Positive histology	Left - origin of primary	8500/3: Infiltrating duct carcinoma, NOS	III	Unknown	T4	N3	M1	Yes	No	No	Yes	No	No/Unknown	Yes	Breast	21
6442206	White	Unknown	2015	50	Unknown	Left - origin of primary	8500/3: Infiltrating duct carcinoma, NOS	II	HR+/HER2- (Luminal A)	T3	N1	M1	Yes	No	No	Yes	No	No/Unknown	No/Unknown	Breast	18
6442872	Other (American Indian/AK Native, Asian/Pacific Islander)	Married (including common law)	2015	55	Positive histology	Right - origin of primary	8500/3: Infiltrating duct carcinoma, NOS	III	HR-/HER2+ (HER2 enriched)	T2	N1	M1	Yes	No	Yes	No	No	No/Unknown	Yes	Alive	44
6443046	White	Married (including common law)	2015	67	Positive histology	Right - origin of primary	8520/3: Lobular carcinoma, NOS	II	HR+/HER2- (Luminal A)	T1	N0	M1	Yes	No	No	No	No	No/Unknown	Yes	Alive	41
6443719	Other (American Indian/AK Native, Asian/Pacific Islander)	Widowed	2015	59	Positive histology	Left - origin of primary	8520/3: Lobular carcinoma, NOS	III	HR+/HER2- (Luminal A)	T4	N0	M1	Yes	No	No	No	No	No/Unknown	No/Unknown	Breast	12
6443767	White	Divorced	2015	67	Positive histology	Left - origin of primary	8500/3: Infiltrating duct carcinoma, NOS	II	HR+/HER2- (Luminal A)	T4	N0	M1	No	No	No	No	No	No/Unknown	No/Unknown	Other Cause of Death	1
6443789	White	Married (including common law)	2015	58	Positive histology	Right - origin of primary	8522/3: Infiltrating duct and lobular carcinoma	I	HR+/HER2- (Luminal A)	TX	N3	M1	No	No	No	No	Yes	No/Unknown	Yes	Alive	38
6444299	White	Married (including common law)	2015	61	Positive histology	Right - origin of primary	8520/3: Lobular carcinoma, NOS	II	HR+/HER2- (Luminal A)	T3	N1	M1	Yes	No	No	No	No	Yes	No/Unknown	Breast	19
6444520	Black	Single (never married)	2015	52	Positive histology	Right - origin of primary	8530/3: Inflammatory carcinoma	III	HR-/HER2- (Triple Negative)	T4	N3	M1	Yes	No	No	Yes	No	No/Unknown	Yes	Breast	6
6444672	White	Married (including common law)	2015	58	Positive histology	Left - origin of primary	8500/3: Infiltrating duct carcinoma, NOS	III	HR+/HER2- (Luminal A)	T2	N3	M1	No	No	No	No	No	No/Unknown	Yes	Breast	5
6444799	White	Widowed	2015	73	Positive histology	Right - origin of primary	8522/3: Infiltrating duct and lobular carcinoma	II	HR+/HER2- (Luminal A)	T1	N1	M1	Yes	No	Yes	No	No	Yes	No/Unknown	Breast	30
6445187	White	Widowed	2015	85+	Positive histology	Left - origin of primary	8500/3: Infiltrating duct carcinoma, NOS	II	HR-/HER2- (Triple Negative)	T4	N0	M1	No	No	Yes	Yes	No	No/Unknown	No/Unknown	Breast	0
6445547	White	Divorced	2015	46	Positive histology	Left - origin of primary	8500/3: Infiltrating duct carcinoma, NOS	III	HR-/HER2- (Triple Negative)	T2	N1	M1	No	Yes	No	No	No	Yes	No/Unknown	Breast	0
6445568	White	Single (never married)	2015	28	Positive histology	Left - origin of primary	8500/3: Infiltrating duct carcinoma, NOS	II	HR+/HER2+ (Luminal B)	T3	N1	M1	Yes	No	Yes	No	No	No/Unknown	Yes	Alive	40
6445588	White	Married (including common law)	2015	63	Positive histology	Right - origin of primary	8500/3: Infiltrating duct carcinoma, NOS	III	HR+/HER2- (Luminal A)	T3	N2	M1	Yes	No	No	No	No	No/Unknown	Yes	Alive	42
6445603	White	Unknown	2015	85+	Positive histology	Left - origin of primary	8500/3: Infiltrating duct carcinoma, NOS	Unknown	HR+/HER2- (Luminal A)	T4	N1	M1	Yes	No	No	Yes	No	Yes	No/Unknown	Breast	22
6445647	White	Single (never married)	2015	84	Positive histology	Left - origin of primary	8500/3: Infiltrating duct carcinoma, NOS	Unknown	HR+/HER2- (Luminal A)	T2	N1	M1	No	No	No	Yes	No	No/Unknown	Yes	Breast	35
6445669	White	Married (including common law)	2015	58	Positive exfoliative cytology, no positive histology	Left - origin of primary	8500/3: Infiltrating duct carcinoma, NOS	III	HR-/HER2- (Triple Negative)	T2	N0	M1	No	No	No	Yes	No	No/Unknown	Yes	Breast	12
6445729	White	Married (including common law)	2015	67	Positive histology	Right - origin of primary	8500/3: Infiltrating duct carcinoma, NOS	I	HR+/HER2- (Luminal A)	T4	N1	M1	No	No	No	No	No	No/Unknown	Yes	Breast	22
6445784	White	Widowed	2015	75	Positive histology	Right - origin of primary	8500/3: Infiltrating duct carcinoma, NOS	II	HR+/HER2- (Luminal A)	T2	N0	M1	Yes	No	No	No	No	No/Unknown	Yes	Breast	34
6447892	White	Divorced	2015	82	Positive histology	Right - origin of primary	8530/3: Inflammatory carcinoma	III	HR-/HER2- (Triple Negative)	T4	N2	M1	Yes	No	No	No	No	Yes	No/Unknown	Breast	5
6447904	Unknown	Single (never married)	2015	52	Positive histology	Right - origin of primary	8500/3: Infiltrating duct carcinoma, NOS	III	HR-/HER2- (Triple Negative)	T4	N3	M1	No	No	No	No	No	No/Unknown	Yes	In situ, benign or unknown behavior neoplasm	12
6448318	White	Married (including common law)	2015	64	Unknown	Paired site, but no information concerning laterality	8000/3: Neoplasm, malignant	Unknown	Unknown	TX	NX	M1	Yes	Yes	Yes	Yes	No	No/Unknown	No/Unknown	Breast	4
6448386	White	Single (never married)	2015	58	Radiography without microscopic confirm	Right - origin of primary	8000/3: Neoplasm, malignant	Unknown	Unknown	TX	NX	M1	Yes	No	Yes	No	No	No/Unknown	No/Unknown	Miscellaneous Malignant Cancer	0
6448468	White	Single (never married)	2015	85+	Radiography without microscopic confirm	Right - origin of primary	8000/3: Neoplasm, malignant	Unknown	Unknown	TX	N1	M1	Yes	No	No	No	No	No/Unknown	No/Unknown	Breast	1
6448646	White	Widowed	2015	85+	Radiography without microscopic confirm	Paired site, but no information concerning laterality	8010/3: Carcinoma, NOS	Unknown	Unknown	TX	NX	M1	Yes	No	No	No	No	No/Unknown	No/Unknown	Breast	2
6448954	White	Single (never married)	2014	85+	Radiography without microscopic confirm	Right - origin of primary	8000/3: Neoplasm, malignant	Unknown	Unknown	TX	NX	M1	Yes	No	Yes	No	No	No/Unknown	No/Unknown	Breast	8
6448998	White	Single (never married)	2015	45	Radiography without microscopic confirm	Right - origin of primary	8010/3: Carcinoma, NOS	Unknown	Unknown	T4	N1	M1	Yes	No	Yes	Yes	No	No/Unknown	No/Unknown	Breast	0
6449277	White	Married (including common law)	2015	66	Positive histology	Right - origin of primary	8500/3: Infiltrating duct carcinoma, NOS	III	HR+/HER2+ (Luminal B)	TX	N1	M1	Yes	No	Yes	Yes	No	No/Unknown	No/Unknown	Breast	17
6449593	White	Married (including common law)	2015	69	Positive histology	Right - origin of primary	8500/3: Infiltrating duct carcinoma, NOS	III	HR-/HER2+ (HER2 enriched)	T4	N1	M1	Yes	No	Yes	Yes	No	No/Unknown	Yes	Breast	34
6473346	White	Single (never married)	2013	55	Positive histology	Left - origin of primary	8500/3: Infiltrating duct carcinoma, NOS	Unknown	HR+/HER2+ (Luminal B)	TX	N0	M1	No	No	Yes	Yes	No	Yes	No/Unknown	Alive	61
6485848	White	Divorced	2015	68	Radiography without microscopic confirm	Left - origin of primary	8530/3: Inflammatory carcinoma	Unknown	Unknown	T4	N0	M1	Yes	No	No	No	No	No/Unknown	No/Unknown	Hypertension without Heart Disease	1
6487324	White	Divorced	2013	63	Positive histology	Right - origin of primary	8500/3: Infiltrating duct carcinoma, NOS	Unknown	Unknown	TX	NX	M1	Yes	No	No	No	No	No/Unknown	No/Unknown	Breast	46
10302481	White	Widowed	2010	68	Positive histology	Right - origin of primary	8500/3: Infiltrating duct carcinoma, NOS	III	HR+/HER2- (Luminal A)	T4	NX	M1	No	No	No	Yes	No	Yes	Yes	Breast	55
10762403	White	Divorced	2012	79	Positive histology	Left - origin of primary	8520/3: Lobular carcinoma, NOS	I	HR+/HER2- (Luminal A)	T1	N0	M1	No	No	Yes	Yes	No	Yes	Yes	Breast	8
10769326	Black	Single (never married)	2010	41	Positive histology	Right - origin of primary	8500/3: Infiltrating duct carcinoma, NOS	III	HR-/HER2+ (HER2 enriched)	T4	N3	M1	No	No	No	No	Yes	No/Unknown	Yes	Alive	98
10776469	White	Married (including common law)	2011	75	Positive histology	Right - origin of primary	8500/3: Infiltrating duct carcinoma, NOS	III	HR+/HER2- (Luminal A)	T4	N1	M1	No	No	No	No	Yes	No/Unknown	No/Unknown	Breast	26
10838021	White	Single (never married)	2012	36	Positive histology	Right - origin of primary	8500/3: Infiltrating duct carcinoma, NOS	III	HR+/HER2+ (Luminal B)	T2	N1	M1	Yes	No	No	No	Yes	Yes	Yes	Breast	43
10850512	Black	Married (including common law)	2013	38	Positive histology	Left - origin of primary	8500/3: Infiltrating duct carcinoma, NOS	Unknown	HR+/HER2- (Luminal A)	T0	N3	M1	Yes	No	No	No	No	Yes	Yes	Breast	53
11059844	White	Single (never married)	2011	51	Positive histology	Right - origin of primary	8500/3: Infiltrating duct carcinoma, NOS	III	HR+/HER2- (Luminal A)	T2	N1	M1	Yes	No	Yes	Yes	No	Yes	Yes	Breast	6
11261991	White	Divorced	2010	79	Positive histology	Right - origin of primary	8500/3: Infiltrating duct carcinoma, NOS	I	HR+/HER2- (Luminal A)	T2	NX	M1	Yes	No	No	Yes	No	No/Unknown	No/Unknown	Breast	0
11263695	White	Divorced	2010	54	Positive histology	Right - origin of primary	8500/3: Infiltrating duct carcinoma, NOS	III	HR+/HER2+ (Luminal B)	T2	N0	M1	Yes	No	Yes	No	Yes	No/Unknown	Yes	Breast	24
11264380	White	Married (including common law)	2010	67	Positive histology	Left - origin of primary	8500/3: Infiltrating duct carcinoma, NOS	III	HR+/HER2- (Luminal A)	T1	N1	M1	No	No	Yes	No	No	No/Unknown	Yes	Breast	11
11265256	Black	Single (never married)	2010	52	Positive histology	Left - origin of primary	8500/3: Infiltrating duct carcinoma, NOS	II	HR+/HER2- (Luminal A)	T2	N1	M1	Yes	No	No	No	Yes	No/Unknown	Yes	Breast	87
11265656	White	Married (including common law)	2010	61	Positive histology	Left - origin of primary	8010/3: Carcinoma, NOS	Unknown	HR+/HER2- (Luminal A)	TX	NX	M1	No	Yes	Yes	No	No	Yes	Yes	Breast	27
11265795	White	Widowed	2010	82	Positive histology	Right - origin of primary	8500/3: Infiltrating duct carcinoma, NOS	II	HR+/HER2- (Luminal A)	T2	N0	M1	Yes	No	No	No	Yes	No/Unknown	No/Unknown	Alive	106
11266023	White	Widowed	2010	68	Positive histology	Left - origin of primary	8500/3: Infiltrating duct carcinoma, NOS	II	HR+/HER2+ (Luminal B)	T4	N0	M1	Yes	No	Yes	Yes	Yes	No/Unknown	Yes	Breast	80
11267294	Black	Divorced	2010	61	Positive histology	Right - origin of primary	8575/3: Metaplastic carcinoma, NOS	III	HR-/HER2- (Triple Negative)	T4	N1	M1	No	No	No	Yes	Yes	No/Unknown	Yes	Breast	5
11267874	Black	Divorced	2010	57	Positive histology	Right - origin of primary	8500/3: Infiltrating duct carcinoma, NOS	III	HR-/HER2+ (HER2 enriched)	T4	N3	M1	Yes	No	No	No	Yes	No/Unknown	Yes	Lung and Bronchus	9
11268659	Black	Widowed	2010	75	Positive exfoliative cytology, no positive histology	Right - origin of primary	8500/3: Infiltrating duct carcinoma, NOS	Unknown	HR+/HER2+ (Luminal B)	T2	N0	M1	Yes	Yes	No	No	No	Yes	No/Unknown	Breast	19
11270682	White	Married (including common law)	2010	36	Positive histology	Left - origin of primary	8500/3: Infiltrating duct carcinoma, NOS	III	HR-/HER2- (Triple Negative)	T4	N0	M1	No	No	Yes	No	No	No/Unknown	No/Unknown	Cerebrovascular Diseases	0
11271492	Black	Single (never married)	2010	57	Positive histology	Right - origin of primary	8500/3: Infiltrating duct carcinoma, NOS	II	HR+/HER2- (Luminal A)	TX	N1	M1	Yes	No	No	Yes	No	Yes	Yes	Breast	40
11271636	White	Divorced	2010	61	Positive histology	Right - origin of primary	8500/3: Infiltrating duct carcinoma, NOS	II	HR+/HER2- (Luminal A)	T2	N1	M1	Yes	No	No	No	Yes	No/Unknown	No/Unknown	Breast	99
11271662	White	Divorced	2010	47	Positive histology	Left - origin of primary	8500/3: Infiltrating duct carcinoma, NOS	III	HR+/HER2- (Luminal A)	TX	N1	M1	Yes	No	No	Yes	No	Yes	Yes	Miscellaneous Malignant Cancer	43
11272000	White	Single (never married)	2010	81	Positive histology	Left - origin of primary	8520/3: Lobular carcinoma, NOS	II	HR+/HER2- (Luminal A)	T4	N1	M1	Yes	No	No	No	No	No/Unknown	No/Unknown	Breast	1
11272543	Black	Widowed	2010	83	Positive histology	Left - origin of primary	8500/3: Infiltrating duct carcinoma, NOS	II	HR+/HER2- (Luminal A)	T2	N1	M1	No	No	Yes	No	No	No/Unknown	Yes	Breast	4
11273322	Black	Single (never married)	2010	50	Positive histology	Right - origin of primary	8140/3: Adenocarcinoma, NOS	Unknown	HR+/HER2- (Luminal A)	T2	N1	M1	Yes	No	Yes	Yes	No	No/Unknown	No/Unknown	Breast	31
11273411	White	Married (including common law)	2010	60	Positive histology	Right - origin of primary	8500/3: Infiltrating duct carcinoma, NOS	III	HR-/HER2- (Triple Negative)	T4	N1	M1	Yes	No	Yes	Yes	Yes	Yes	Yes	Breast	7
11273546	White	Single (never married)	2010	38	Positive histology	Right - origin of primary	8500/3: Infiltrating duct carcinoma, NOS	II	HR+/HER2+ (Luminal B)	T4	N1	M1	Yes	No	No	No	No	No/Unknown	Yes	Breast	69
11273562	White	Single (never married)	2010	54	Positive histology	Left - origin of primary	8500/3: Infiltrating duct carcinoma, NOS	II	Unknown	T3	N3	M1	Yes	No	No	Yes	Yes	No/Unknown	Yes	Breast	54
11273714	White	Single (never married)	2010	48	Positive histology	Paired site, but no information concerning laterality	8140/3: Adenocarcinoma, NOS	Unknown	Unknown	T0	N0	M1	Yes	No	No	No	No	Yes	Yes	Breast	21
11274149	Black	Single (never married)	2010	58	Positive histology	Right - origin of primary	8500/3: Infiltrating duct carcinoma, NOS	III	HR+/HER2- (Luminal A)	T4	N1	M1	Yes	Yes	No	No	No	No/Unknown	No/Unknown	Diseases of Heart	21
11275018	Black	Widowed	2010	65	Positive histology	Left - origin of primary	8500/3: Infiltrating duct carcinoma, NOS	III	HR-/HER2- (Triple Negative)	T3	N0	M1	No	Yes	No	Yes	No	Yes	Yes	Breast	9
11275565	White	Widowed	2010	85+	Positive histology	Left - origin of primary	8500/3: Infiltrating duct carcinoma, NOS	II	HR-/HER2+ (HER2 enriched)	T4	N1	M1	No	No	No	No	Yes	No/Unknown	Yes	Breast	7
11275782	White	Married (including common law)	2010	47	Positive histology	Right - origin of primary	8500/3: Infiltrating duct carcinoma, NOS	II	HR+/HER2- (Luminal A)	T4	N1	M1	Yes	No	Yes	No	Yes	Yes	Yes	Breast	44
11275962	Black	Single (never married)	2010	64	Positive histology	Left - origin of primary	8500/3: Infiltrating duct carcinoma, NOS	III	Unknown	T4	N3	M1	Yes	No	Yes	Yes	No	Yes	No/Unknown	Breast	1
11276476	Black	Single (never married)	2010	52	Positive histology	Right - origin of primary	8500/3: Infiltrating duct carcinoma, NOS	III	HR+/HER2+ (Luminal B)	T2	N1	M1	No	No	Yes	No	No	Yes	Yes	Breast	26
11277040	Black	Married (including common law)	2010	59	Positive histology	Left - origin of primary	8500/3: Infiltrating duct carcinoma, NOS	Unknown	HR+/HER2- (Luminal A)	T4	N1	M1	No	No	No	No	No	No/Unknown	Yes	Breast	103
11282708	White	Married (including common law)	2010	63	Positive histology	Right - origin of primary	8500/3: Infiltrating duct carcinoma, NOS	III	HR+/HER2- (Luminal A)	T4	N3	M1	No	No	No	No	No	No/Unknown	No/Unknown	Breast	1
11282736	White	Married (including common law)	2010	59	Positive histology	Right - origin of primary	8010/3: Carcinoma, NOS	Unknown	Unknown	TX	NX	M1	Yes	No	No	No	No	No/Unknown	Yes	Breast	34
11282979	Black	Married (including common law)	2010	44	Positive histology	Right - origin of primary	8500/3: Infiltrating duct carcinoma, NOS	III	HR-/HER2- (Triple Negative)	T3	N2	M1	Yes	No	No	Yes	Yes	No/Unknown	Yes	Breast	10
11283122	Black	Married (including common law)	2010	76	Positive histology	Right - origin of primary	8010/3: Carcinoma, NOS	Unknown	HR+/HER2- (Luminal A)	T4	N1	M1	Yes	No	No	No	No	Yes	No/Unknown	Breast	5
11284115	White	Divorced	2010	73	Positive histology	Left - origin of primary	8500/3: Infiltrating duct carcinoma, NOS	III	HR-/HER2- (Triple Negative)	T4	N0	M1	No	No	No	Yes	No	No/Unknown	Yes	Breast	5
11284402	White	Married (including common law)	2010	54	Positive histology	Left - origin of primary	8500/3: Infiltrating duct carcinoma, NOS	III	HR-/HER2- (Triple Negative)	T2	N0	M1	No	No	Yes	No	Yes	No/Unknown	Yes	Alive	104
11284541	White	Married (including common law)	2010	63	Positive histology	Right - origin of primary	8500/3: Infiltrating duct carcinoma, NOS	II	HR+/HER2- (Luminal A)	T2	N1	M1	Yes	No	No	No	Yes	No/Unknown	Yes	Alive	104
11284572	White	Divorced	2010	66	Positive histology	Right - origin of primary	8500/3: Infiltrating duct carcinoma, NOS	III	HR-/HER2- (Triple Negative)	T1	N0	M1	No	No	No	No	Yes	No/Unknown	Yes	Breast	58
11284621	Black	Married (including common law)	2010	55	Positive histology	Right - origin of primary	8500/3: Infiltrating duct carcinoma, NOS	III	HR-/HER2- (Triple Negative)	T1	N1	M1	No	No	No	No	Yes	Yes	Yes	Alive	102
11284627	White	Married (including common law)	2010	72	Positive histology	Left - origin of primary	8500/3: Infiltrating duct carcinoma, NOS	III	Unknown	T3	N1	M1	Yes	No	No	No	No	Yes	No/Unknown	Breast	1
11284799	Black	Divorced	2010	65	Positive histology	Left - origin of primary	8500/3: Infiltrating duct carcinoma, NOS	II	HR+/HER2- (Luminal A)	T3	N1	M1	No	No	No	Yes	No	No/Unknown	No/Unknown	Breast	60
11285007	White	Married (including common law)	2010	52	Positive histology	Left - origin of primary	8520/3: Lobular carcinoma, NOS	III	HR+/HER2+ (Luminal B)	T2	N0	M1	Yes	No	No	No	Yes	Yes	No/Unknown	Breast	24
11285046	Black	Divorced	2010	65	Positive histology	Right - origin of primary	8500/3: Infiltrating duct carcinoma, NOS	III	HR+/HER2- (Luminal A)	T3	N0	M1	Yes	No	No	No	Yes	Yes	Yes	Breast	33
11285076	Black	Single (never married)	2010	57	Positive histology	Right - origin of primary	8507/3: Ductal carcinoma, micropapillary	III	HR+/HER2- (Luminal A)	T2	N0	M1	No	No	No	No	No	No/Unknown	No/Unknown	Hypertension without Heart Disease	10
11286069	Black	Divorced	2010	51	Positive histology	Right - origin of primary	8500/3: Infiltrating duct carcinoma, NOS	III	HR+/HER2+ (Luminal B)	T2	N1	M1	No	No	Yes	No	No	No/Unknown	Yes	Breast	34
11286219	White	Widowed	2010	81	Positive histology	Right - origin of primary	8500/3: Infiltrating duct carcinoma, NOS	II	HR+/HER2- (Luminal A)	T3	N1	M1	Yes	No	No	Yes	No	Yes	No/Unknown	Breast	74
11286593	White	Divorced	2010	52	Positive histology	Right - origin of primary	8520/3: Lobular carcinoma, NOS	Unknown	HR+/HER2- (Luminal A)	T1	N0	M1	Yes	No	No	No	No	No/Unknown	No/Unknown	Breast	5
11286769	Black	Single (never married)	2010	55	Positive histology	Right - origin of primary	8530/3: Inflammatory carcinoma	III	HR-/HER2- (Triple Negative)	T4	N0	M1	No	No	No	Yes	Yes	No/Unknown	Yes	Breast	17
11286869	White	Unknown	2010	60	Positive histology	Right - origin of primary	8500/3: Infiltrating duct carcinoma, NOS	III	HR-/HER2- (Triple Negative)	T2	N0	M1	No	No	No	Yes	No	No/Unknown	Yes	Breast	9
11287236	White	Married (including common law)	2010	63	Positive histology	Right - origin of primary	8500/3: Infiltrating duct carcinoma, NOS	III	HR-/HER2+ (HER2 enriched)	T1	N3	M1	Yes	No	No	Yes	Yes	Yes	Yes	Breast	21
11288149	White	Divorced	2010	71	Positive histology	Left - origin of primary	8500/3: Infiltrating duct carcinoma, NOS	III	HR+/HER2- (Luminal A)	T4	N3	M1	Yes	No	Yes	No	Yes	Yes	Yes	Breast	24
11288187	White	Widowed	2010	85+	Positive histology	Left - origin of primary	8500/3: Infiltrating duct carcinoma, NOS	II	Unknown	T2	N0	M1	Yes	No	No	No	No	No/Unknown	No/Unknown	Hypertension without Heart Disease	18
11289060	Other (American Indian/AK Native, Asian/Pacific Islander)	Married (including common law)	2010	64	Positive histology	Right - origin of primary	8522/3: Infiltrating duct and lobular carcinoma	III	HR+/HER2- (Luminal A)	T2	N1	M1	Yes	No	No	No	Yes	Yes	No/Unknown	Breast	84
11289154	White	Widowed	2010	85+	Positive histology	Right - origin of primary	8523/3: Infiltrating duct mixed with other types of carcinoma	III	HR-/HER2+ (HER2 enriched)	T4	N0	M1	Yes	No	No	No	No	No/Unknown	No/Unknown	Breast	4
11289259	White	Married (including common law)	2010	46	Positive histology	Right - origin of primary	8500/3: Infiltrating duct carcinoma, NOS	II	HR+/HER2- (Luminal A)	T2	N1	M1	Yes	No	No	No	No	Yes	No/Unknown	Other Cause of Death	18
11289296	White	Widowed	2010	83	Positive histology	Left - origin of primary	8500/3: Infiltrating duct carcinoma, NOS	II	HR+/HER2- (Luminal A)	T3	N1	M1	Yes	No	No	Yes	No	No/Unknown	No/Unknown	Breast	17
11289855	Black	Divorced	2010	46	Positive histology	Left - origin of primary	8500/3: Infiltrating duct carcinoma, NOS	III	HR-/HER2+ (HER2 enriched)	T4	N3	M1	No	Yes	Yes	No	No	Yes	Yes	Breast	6
11290235	White	Widowed	2010	84	Positive histology	Left - origin of primary	8500/3: Infiltrating duct carcinoma, NOS	Unknown	HR+/HER2- (Luminal A)	T3	N2	M1	Yes	No	No	Yes	No	Yes	No/Unknown	Breast	0
11290358	White	Married (including common law)	2010	55	Positive histology	Right - origin of primary	8140/3: Adenocarcinoma, NOS	Unknown	HR+/HER2- (Luminal A)	T3	N2	M1	Yes	No	No	Yes	No	No/Unknown	Yes	Alive	105
11290633	White	Widowed	2010	58	Positive histology	Left - origin of primary	8500/3: Infiltrating duct carcinoma, NOS	III	HR-/HER2- (Triple Negative)	T4	N3	M1	No	No	Yes	Yes	Yes	Yes	Yes	Breast	14
11291451	White	Married (including common law)	2010	64	Positive histology	Right - origin of primary	8500/3: Infiltrating duct carcinoma, NOS	III	HR-/HER2- (Triple Negative)	T4	N3	M1	No	No	No	Yes	No	No/Unknown	Yes	Breast	5
11291566	White	Married (including common law)	2010	66	Positive histology	Left - origin of primary	8140/3: Adenocarcinoma, NOS	Unknown	HR-/HER2- (Triple Negative)	TX	N1	M1	Yes	No	No	No	No	Yes	Yes	Breast	22
11291579	White	Married (including common law)	2010	77	Positive histology	Left - origin of primary	8010/3: Carcinoma, NOS	Unknown	HR-/HER2- (Triple Negative)	T4	N3	M1	No	No	No	No	No	No/Unknown	No/Unknown	Breast	1
11291604	White	Married (including common law)	2010	63	Positive histology	Right - origin of primary	8500/3: Infiltrating duct carcinoma, NOS	II	Unknown	T1	N0	M1	Yes	No	No	No	Yes	No/Unknown	No/Unknown	Alive	102
11291776	Black	Divorced	2010	61	Positive histology	Left - origin of primary	8500/3: Infiltrating duct carcinoma, NOS	II	HR-/HER2- (Triple Negative)	T2	NX	M1	No	Yes	No	Yes	No	No/Unknown	No/Unknown	Breast	19
11292336	White	Divorced	2010	64	Positive histology	Left - origin of primary	8500/3: Infiltrating duct carcinoma, NOS	II	Unknown	TX	N0	M1	Yes	No	Yes	No	No	No/Unknown	No/Unknown	Breast	0
11292750	Black	Married (including common law)	2010	66	Positive histology	Right - origin of primary	8500/3: Infiltrating duct carcinoma, NOS	Unknown	HR+/HER2- (Luminal A)	T4	N1	M1	No	No	No	Yes	No	Yes	No/Unknown	Breast	57
11292807	Black	Married (including common law)	2010	69	Positive histology	Right - origin of primary	8010/3: Carcinoma, NOS	Unknown	HR+/HER2- (Luminal A)	TX	N2	M1	Yes	No	No	Yes	No	Yes	No/Unknown	Breast	14
11292818	Black	Single (never married)	2010	48	Positive histology	Right - origin of primary	8500/3: Infiltrating duct carcinoma, NOS	II	HR+/HER2- (Luminal A)	T2	N1	M1	Yes	Yes	No	Yes	No	Yes	Yes	Breast	7
11293508	White	Widowed	2010	84	Positive histology	Right - origin of primary	8500/3: Infiltrating duct carcinoma, NOS	III	Unknown	T2	N1	M1	No	No	No	Yes	No	No/Unknown	Yes	Breast	9
11293622	White	Single (never married)	2010	48	Positive histology	Left - origin of primary	8500/3: Infiltrating duct carcinoma, NOS	III	HR+/HER2- (Luminal A)	T2	N1	M1	Yes	No	No	No	No	No/Unknown	No/Unknown	Breast	18
11293634	Black	Single (never married)	2010	72	Positive histology	Right - origin of primary	8500/3: Infiltrating duct carcinoma, NOS	III	Unknown	T4	N3	M1	No	No	No	No	No	No/Unknown	Yes	Breast	2
11293869	White	Divorced	2010	54	Positive histology	Left - origin of primary	8500/3: Infiltrating duct carcinoma, NOS	II	HR-/HER2- (Triple Negative)	T2	N0	M1	Yes	No	Yes	No	No	Yes	Yes	Breast	10
11294253	White	Married (including common law)	2010	62	Positive histology	Right - origin of primary	8520/3: Lobular carcinoma, NOS	II	Unknown	TX	N0	M1	Yes	No	No	No	No	No/Unknown	No/Unknown	Breast	10
11294270	White	Widowed	2010	51	Positive histology	Right - origin of primary	8500/3: Infiltrating duct carcinoma, NOS	III	HR-/HER2+ (HER2 enriched)	T4	N2	M1	No	No	No	Yes	Yes	Yes	Yes	Breast	20
11294291	White	Widowed	2010	67	Positive histology	Left - origin of primary	8520/3: Lobular carcinoma, NOS	Unknown	HR+/HER2- (Luminal A)	T4	NX	M1	Yes	No	No	No	No	No/Unknown	No/Unknown	Breast	42
11294377	Black	Divorced	2010	50	Positive histology	Right - origin of primary	8500/3: Infiltrating duct carcinoma, NOS	II	HR-/HER2- (Triple Negative)	T3	N1	M1	No	Yes	No	No	Yes	Yes	Yes	Breast	20
11294659	White	Widowed	2010	67	Positive histology	Left - origin of primary	8500/3: Infiltrating duct carcinoma, NOS	III	HR-/HER2+ (HER2 enriched)	T2	N1	M1	No	No	No	No	Yes	No/Unknown	Yes	Chronic Obstructive Pulmonary Disease and Allied Cond	46
11294908	Black	Single (never married)	2010	35	Positive histology	Left - origin of primary	8500/3: Infiltrating duct carcinoma, NOS	II	HR+/HER2- (Luminal A)	T2	N1	M1	Yes	No	No	Yes	Yes	No/Unknown	Yes	Breast	48
11295734	White	Widowed	2010	73	Positive histology	Right - origin of primary	8522/3: Infiltrating duct and lobular carcinoma	II	Unknown	T4	N2	M1	No	No	No	Yes	Yes	No/Unknown	No/Unknown	Diseases of Heart	1
11295817	Black	Single (never married)	2010	34	Positive histology	Left - origin of primary	8500/3: Infiltrating duct carcinoma, NOS	II	HR+/HER2- (Luminal A)	T2	N1	M1	Yes	No	No	No	No	Yes	Yes	Breast	38
11296200	Black	Widowed	2010	85+	Positive histology	Right - origin of primary	8010/3: Carcinoma, NOS	III	Unknown	TX	N1	M1	No	No	No	No	No	No/Unknown	No/Unknown	Diseases of Heart	2
11296321	White	Single (never married)	2010	48	Positive histology	Left - origin of primary	8500/3: Infiltrating duct carcinoma, NOS	I	HR+/HER2+ (Luminal B)	TX	N0	M1	Yes	No	No	No	No	Yes	No/Unknown	Breast	56
11296661	White	Divorced	2010	74	Positive histology	Right - origin of primary	8480/3: Mucinous adenocarcinoma	II	HR+/HER2+ (Luminal B)	T2	N1	M1	No	No	No	Yes	No	No/Unknown	Yes	Alive	101
11296973	Other (American Indian/AK Native, Asian/Pacific Islander)	Divorced	2010	76	Positive histology	Right - origin of primary	8500/3: Infiltrating duct carcinoma, NOS	Unknown	HR-/HER2- (Triple Negative)	TX	N1	M1	No	No	No	Yes	No	No/Unknown	No/Unknown	Breast	0
11297349	White	Married (including common law)	2010	52	Positive histology	Right - origin of primary	8500/3: Infiltrating duct carcinoma, NOS	III	HR-/HER2- (Triple Negative)	T4	N1	M1	No	No	No	Yes	Yes	No/Unknown	No/Unknown	Breast	5
11297543	White	Divorced	2010	53	Positive histology	Right - origin of primary	8140/3: Adenocarcinoma, NOS	Unknown	HR+/HER2+ (Luminal B)	TX	N0	M1	Yes	No	No	No	No	No/Unknown	Yes	Breast	0
11297838	White	Single (never married)	2010	60	Positive histology	Left - origin of primary	8500/3: Infiltrating duct carcinoma, NOS	II	HR+/HER2- (Luminal A)	T4	N1	M1	Yes	No	No	No	No	No/Unknown	No/Unknown	Alive	39
11297860	White	Married (including common law)	2010	56	Positive histology	Right - origin of primary	8500/3: Infiltrating duct carcinoma, NOS	III	HR+/HER2+ (Luminal B)	T2	N1	M1	No	No	No	Yes	No	No/Unknown	No/Unknown	Alive	1
11298111	White	Divorced	2010	37	Positive histology	Right - origin of primary	8500/3: Infiltrating duct carcinoma, NOS	Unknown	HR-/HER2+ (HER2 enriched)	T4	N1	M1	Yes	Yes	Yes	Yes	No	No/Unknown	Yes	Breast	11
11298539	Black	Divorced	2010	43	Positive histology	Left - origin of primary	8500/3: Infiltrating duct carcinoma, NOS	III	HR-/HER2- (Triple Negative)	T2	N2	M1	Yes	No	No	No	Yes	Yes	Yes	Breast	5
11298790	White	Married (including common law)	2010	79	Positive histology	Left - origin of primary	8140/3: Adenocarcinoma, NOS	Unknown	Unknown	TX	N1	M1	Yes	No	No	No	No	No/Unknown	No/Unknown	Breast	6
11299219	Black	Single (never married)	2010	70	Positive histology	Left - origin of primary	8500/3: Infiltrating duct carcinoma, NOS	II	HR+/HER2- (Luminal A)	T2	N0	M1	Yes	No	No	No	Yes	Yes	No/Unknown	Breast	2
11299492	White	Divorced	2010	67	Positive histology	Left - origin of primary	8500/3: Infiltrating duct carcinoma, NOS	III	HR-/HER2+ (HER2 enriched)	T3	N0	M1	Yes	No	No	No	Yes	Yes	Yes	Alive	99
11299534	White	Married (including common law)	2010	48	Positive histology	Right - origin of primary	8500/3: Infiltrating duct carcinoma, NOS	III	HR-/HER2+ (HER2 enriched)	T2	N1	M1	No	No	Yes	No	Yes	Yes	Yes	Breast	66
11299691	Black	Separated	2010	43	Positive histology	Right - origin of primary	8530/3: Inflammatory carcinoma	III	HR-/HER2+ (HER2 enriched)	T4	N3	M1	Yes	No	No	No	No	No/Unknown	Yes	Breast	20
11299815	Black	Widowed	2010	52	Positive histology	Right - origin of primary	8500/3: Infiltrating duct carcinoma, NOS	II	Unknown	T2	N0	M1	Yes	No	Yes	No	No	No/Unknown	No/Unknown	Breast	0
11300134	Black	Unknown	2010	83	Positive histology	Left - origin of primary	8520/3: Lobular carcinoma, NOS	Unknown	HR+/HER2- (Luminal A)	T3	N0	M1	Yes	No	No	No	No	No/Unknown	No/Unknown	Diseases of Heart	32
11300145	White	Single (never married)	2010	71	Positive histology	Right - origin of primary	8500/3: Infiltrating duct carcinoma, NOS	III	HR+/HER2+ (Luminal B)	T4	N2	M1	Yes	No	No	Yes	No	No/Unknown	Yes	Breast	44
11300296	White	Single (never married)	2010	57	Radiography without microscopic confirm	Left - origin of primary	8010/3: Carcinoma, NOS	Unknown	Unknown	T4	N1	M1	Yes	Yes	Yes	Yes	No	No/Unknown	No/Unknown	Breast	0
11300601	Black	Single (never married)	2011	47	Positive histology	Right - origin of primary	8500/3: Infiltrating duct carcinoma, NOS	III	HR+/HER2- (Luminal A)	T2	N0	M1	No	No	Yes	No	Yes	Yes	Yes	Breast	16
11301118	White	Widowed	2011	84	Positive histology	Right - origin of primary	8500/3: Infiltrating duct carcinoma, NOS	II	HR+/HER2- (Luminal A)	T2	N0	M1	Yes	No	No	Yes	No	Yes	No/Unknown	Breast	75
11301399	White	Widowed	2010	50	Positive histology	Left - origin of primary	8500/3: Infiltrating duct carcinoma, NOS	I	HR+/HER2- (Luminal A)	T1	N0	M1	Yes	No	No	Yes	Yes	Yes	Yes	Breast	78
11301985	Black	Single (never married)	2011	51	Positive histology	Right - origin of primary	8500/3: Infiltrating duct carcinoma, NOS	III	HR+/HER2- (Luminal A)	T4	N2	M1	Yes	No	Yes	No	No	No/Unknown	Yes	Breast	2
11302271	Black	Married (including common law)	2010	71	Positive exfoliative cytology, no positive histology	Left - origin of primary	8010/3: Carcinoma, NOS	Unknown	Unknown	TX	NX	M1	Yes	No	No	No	No	Yes	No/Unknown	Miscellaneous Malignant Cancer	0
11302736	White	Single (never married)	2011	56	Positive histology	Left - origin of primary	8500/3: Infiltrating duct carcinoma, NOS	II	HR+/HER2- (Luminal A)	T2	N0	M1	Yes	No	No	No	No	No/Unknown	No/Unknown	Breast	8
11302896	White	Divorced	2010	57	Positive histology	Left - origin of primary	8500/3: Infiltrating duct carcinoma, NOS	II	HR+/HER2- (Luminal A)	T2	N1	M1	Yes	No	No	No	No	No/Unknown	Yes	Breast	45
11303085	White	Married (including common law)	2011	52	Positive histology	Right - origin of primary	8500/3: Infiltrating duct carcinoma, NOS	III	HR-/HER2- (Triple Negative)	T4	N0	M1	No	No	Yes	Yes	Yes	No/Unknown	Yes	Breast	18
11303277	White	Married (including common law)	2010	48	Positive histology	Left - origin of primary	8500/3: Infiltrating duct carcinoma, NOS	III	Unknown	T4	N2	M1	No	No	No	No	Yes	Yes	Yes	Breast	30
11304546	White	Married (including common law)	2010	49	Positive histology	Left - origin of primary	8500/3: Infiltrating duct carcinoma, NOS	Unknown	HR+/HER2- (Luminal A)	T4	N1	M1	Yes	No	No	No	No	Yes	Yes	Breast	34
11304548	Black	Single (never married)	2010	58	Positive histology	Left - origin of primary	8010/3: Carcinoma, NOS	Unknown	HR-/HER2- (Triple Negative)	T3	N1	M1	Yes	Yes	No	Yes	No	Yes	Yes	Breast	2
11305079	Other (American Indian/AK Native, Asian/Pacific Islander)	Married (including common law)	2011	49	Positive histology	Right - origin of primary	8500/3: Infiltrating duct carcinoma, NOS	II	HR+/HER2- (Luminal A)	T2	N0	M1	Yes	No	No	No	No	No/Unknown	No/Unknown	Breast	20
11305142	White	Married (including common law)	2010	39	Positive histology	Left - origin of primary	8500/3: Infiltrating duct carcinoma, NOS	III	HR+/HER2+ (Luminal B)	T3	N1	M1	Yes	No	No	No	Yes	Yes	Yes	Breast	46
11305146	White	Widowed	2010	78	Positive exfoliative cytology, no positive histology	Right - origin of primary	8500/3: Infiltrating duct carcinoma, NOS	Unknown	Unknown	T4	N3	M1	Yes	No	No	Yes	No	No/Unknown	No/Unknown	Breast	11
11305177	White	Single (never married)	2010	74	Positive histology	Left - origin of primary	8500/3: Infiltrating duct carcinoma, NOS	I	HR+/HER2- (Luminal A)	T4	N2	M1	Yes	No	No	No	No	No/Unknown	No/Unknown	Breast	34
11305288	Black	Divorced	2010	63	Positive histology	Left - origin of primary	8500/3: Infiltrating duct carcinoma, NOS	III	HR+/HER2- (Luminal A)	T4	N1	M1	No	No	Yes	Yes	No	No/Unknown	Yes	Miscellaneous Malignant Cancer	2
11305519	Black	Single (never married)	2011	51	Positive histology	Right - origin of primary	8500/3: Infiltrating duct carcinoma, NOS	III	HR+/HER2- (Luminal A)	T2	N2	M1	No	No	No	No	Yes	Yes	Yes	Breast	53
11305644	Black	Married (including common law)	2010	68	Positive histology	Right - origin of primary	8500/3: Infiltrating duct carcinoma, NOS	III	HR+/HER2+ (Luminal B)	T3	N0	M1	No	No	Yes	No	Yes	Yes	Yes	Alive	97
11305654	White	Single (never married)	2010	43	Positive histology	Right - origin of primary	8520/3: Lobular carcinoma, NOS	Unknown	Unknown	T3	N2	M1	Yes	No	No	No	Yes	No/Unknown	Yes	Breast	97
11306282	White	Widowed	2010	81	Positive histology	Left - origin of primary	8500/3: Infiltrating duct carcinoma, NOS	III	HR+/HER2- (Luminal A)	T2	N3	M1	Yes	No	Yes	Yes	Yes	No/Unknown	Yes	Breast	12
11306323	Black	Widowed	2010	79	Positive histology	Right - origin of primary	8500/3: Infiltrating duct carcinoma, NOS	Unknown	HR+/HER2+ (Luminal B)	T2	N2	M1	No	No	Yes	Yes	No	No/Unknown	No/Unknown	Breast	0
11306439	White	Widowed	2010	70	Positive histology	Left - origin of primary	8520/3: Lobular carcinoma, NOS	Unknown	HR+/HER2- (Luminal A)	T1	N0	M1	No	No	Yes	No	No	No/Unknown	Yes	Breast	39
11306453	White	Single (never married)	2010	79	Positive histology	Left - origin of primary	8010/3: Carcinoma, NOS	Unknown	HR-/HER2- (Triple Negative)	TX	N0	M1	Yes	No	No	Yes	No	Yes	Yes	Breast	7
11306483	White	Divorced	2010	59	Positive histology	Left - origin of primary	8500/3: Infiltrating duct carcinoma, NOS	II	HR+/HER2- (Luminal A)	T3	N0	M1	No	No	Yes	No	No	No/Unknown	Yes	Breast	33
11306530	White	Widowed	2010	85+	Positive histology	Right - origin of primary	8500/3: Infiltrating duct carcinoma, NOS	III	HR-/HER2+ (HER2 enriched)	T4	N2	M1	No	No	Yes	Yes	Yes	No/Unknown	No/Unknown	Breast	2
11306641	White	Widowed	2010	69	Positive histology	Left - origin of primary	8500/3: Infiltrating duct carcinoma, NOS	Unknown	HR+/HER2- (Luminal A)	T4	N2	M1	No	No	Yes	Yes	Yes	Yes	Yes	Breast	24
11306773	White	Divorced	2010	64	Positive histology	Left - origin of primary	8503/3: Intraductal papillary adenocarcinoma with invasion	III	HR-/HER2+ (HER2 enriched)	T4	N1	M1	Yes	Yes	No	Yes	No	No/Unknown	No/Unknown	Lung and Bronchus	1
11306976	White	Married (including common law)	2011	46	Positive histology	Left - origin of primary	8500/3: Infiltrating duct carcinoma, NOS	III	HR-/HER2- (Triple Negative)	T2	N3	M1	No	No	No	No	Yes	Yes	Yes	Breast	36
11307049	White	Unknown	2010	67	Positive histology	Left - origin of primary	8500/3: Infiltrating duct carcinoma, NOS	Unknown	HR+/HER2- (Luminal A)	T4	N1	M1	Yes	No	No	Yes	No	Yes	Yes	Breast	17
11307311	White	Married (including common law)	2010	55	Positive histology	Left - origin of primary	8500/3: Infiltrating duct carcinoma, NOS	II	HR+/HER2- (Luminal A)	T2	N2	M1	Yes	No	No	No	Yes	Yes	Yes	Breast	23
11307374	White	Unknown	2011	85+	Positive histology	Left - origin of primary	8500/3: Infiltrating duct carcinoma, NOS	II	HR+/HER2- (Luminal A)	T3	NX	M1	Yes	No	No	No	No	No/Unknown	No/Unknown	Breast	3
11307463	Black	Single (never married)	2010	44	Positive histology	Right - origin of primary	8500/3: Infiltrating duct carcinoma, NOS	II	HR+/HER2- (Luminal A)	T2	N1	M1	Yes	No	No	No	Yes	Yes	Yes	Alive	98
11307608	White	Married (including common law)	2010	49	Positive histology	Left - origin of primary	8520/3: Lobular carcinoma, NOS	III	HR+/HER2- (Luminal A)	T3	N2	M1	Yes	No	No	No	Yes	Yes	Yes	Alive	98
11307709	White	Married (including common law)	2010	65	Positive histology	Right - origin of primary	8500/3: Infiltrating duct carcinoma, NOS	II	Unknown	TX	N0	M1	No	No	No	Yes	No	No/Unknown	No/Unknown	Alive	97
11308094	Black	Widowed	2010	63	Positive histology	Left - origin of primary	8140/3: Adenocarcinoma, NOS	III	HR-/HER2- (Triple Negative)	TX	N3	M1	No	No	No	No	No	No/Unknown	Yes	Breast	6
11308194	Black	Single (never married)	2011	61	Positive histology	Left - origin of primary	8500/3: Infiltrating duct carcinoma, NOS	III	HR+/HER2+ (Luminal B)	T2	N1	M1	Yes	No	No	No	Yes	Yes	Yes	Alive	95
11308233	Black	Married (including common law)	2010	80	Clinical diagnosis only	Right - origin of primary	8000/3: Neoplasm, malignant	Unknown	Unknown	T4	N1	M1	No	No	Yes	No	No	No/Unknown	Yes	Breast	1
11308358	Black	Divorced	2010	62	Positive histology	Left - origin of primary	8507/3: Ductal carcinoma, micropapillary	III	HR+/HER2+ (Luminal B)	T3	N3	M1	Yes	No	No	No	Yes	Yes	No/Unknown	Breast	10
11309120	Black	Divorced	2011	58	Positive histology	Left - origin of primary	8500/3: Infiltrating duct carcinoma, NOS	III	HR+/HER2- (Luminal A)	T4	NX	M1	No	No	Yes	No	No	No/Unknown	No/Unknown	Breast	6
11309677	White	Single (never married)	2010	54	Positive histology	Bilateral, single primary	8500/3: Infiltrating duct carcinoma, NOS	Unknown	Unknown	T3	N0	M1	Yes	No	No	Yes	No	No/Unknown	Yes	Breast	5
11309782	White	Married (including common law)	2010	43	Positive histology	Right - origin of primary	8500/3: Infiltrating duct carcinoma, NOS	III	Unknown	T4	N1	M1	Yes	No	No	Yes	No	Yes	Yes	Breast	53
11310029	White	Married (including common law)	2010	60	Positive histology	Right - origin of primary	8500/3: Infiltrating duct carcinoma, NOS	II	HR+/HER2- (Luminal A)	T3	N2	M1	Yes	No	No	No	Yes	Yes	Yes	Breast	50
11310383	White	Married (including common law)	2010	50	Positive histology	Left - origin of primary	8500/3: Infiltrating duct carcinoma, NOS	III	HR+/HER2+ (Luminal B)	T2	N0	M1	No	No	No	No	Yes	No/Unknown	Yes	Alive	98
11310392	Black	Single (never married)	2011	58	Positive histology	Right - origin of primary	8500/3: Infiltrating duct carcinoma, NOS	III	HR+/HER2+ (Luminal B)	T3	N3	M1	No	No	No	Yes	Yes	No/Unknown	Yes	Breast	21
11310394	White	Single (never married)	2010	42	Positive histology	Left - origin of primary	8500/3: Infiltrating duct carcinoma, NOS	II	Unknown	T2	N1	M1	No	No	Yes	No	Yes	No/Unknown	Yes	Alive	105
11310476	White	Married (including common law)	2010	68	Positive histology	Right - origin of primary	8500/3: Infiltrating duct carcinoma, NOS	II	HR+/HER2- (Luminal A)	TX	N0	M1	Yes	No	Yes	No	No	No/Unknown	Yes	Breast	34
11310692	White	Married (including common law)	2011	29	Positive histology	Right - origin of primary	8520/3: Lobular carcinoma, NOS	III	HR+/HER2- (Luminal A)	T3	N1	M1	Yes	No	No	No	Yes	Yes	Yes	Alive	93
11310708	Black	Unknown	2010	61	Positive histology	Right - origin of primary	8500/3: Infiltrating duct carcinoma, NOS	III	HR+/HER2- (Luminal A)	T2	N0	M1	Yes	No	Yes	No	No	Yes	Yes	Breast	3
11311099	Black	Single (never married)	2010	40	Positive histology	Right - origin of primary	8500/3: Infiltrating duct carcinoma, NOS	III	HR+/HER2- (Luminal A)	T4	N3	M1	Yes	No	Yes	No	No	No/Unknown	No/Unknown	Breast	14
11311218	White	Divorced	2011	35	Positive histology	Left - origin of primary	8500/3: Infiltrating duct carcinoma, NOS	III	HR+/HER2+ (Luminal B)	T4	N1	M1	Yes	No	No	No	Yes	Yes	Yes	Alive	93
11311436	Black	Married (including common law)	2010	67	Positive histology	Left - origin of primary	8500/3: Infiltrating duct carcinoma, NOS	III	HR-/HER2- (Triple Negative)	T4	N1	M1	Yes	No	No	Yes	No	No/Unknown	Yes	Breast	4
11311647	White	Married (including common law)	2010	85+	Positive histology	Right - origin of primary	8520/3: Lobular carcinoma, NOS	I	Unknown	T2	N0	M1	No	No	Yes	No	No	No/Unknown	No/Unknown	Breast	4
11311710	White	Married (including common law)	2010	61	Positive histology	Right - origin of primary	8500/3: Infiltrating duct carcinoma, NOS	Unknown	HR+/HER2+ (Luminal B)	T2	N1	M1	Yes	No	No	No	No	Yes	No/Unknown	Alive	99
11311940	White	Single (never married)	2010	40	Positive histology	Right - origin of primary	8500/3: Infiltrating duct carcinoma, NOS	I	HR+/HER2- (Luminal A)	T4	N2	M1	Yes	No	Yes	No	No	Yes	No/Unknown	Breast	1
11311988	Black	Single (never married)	2011	40	Positive histology	Left - origin of primary	8500/3: Infiltrating duct carcinoma, NOS	III	HR-/HER2- (Triple Negative)	T4	N0	M1	Yes	No	No	No	Yes	Yes	Yes	Alive	91
11312450	Black	Divorced	2011	61	Positive histology	Left - origin of primary	8500/3: Infiltrating duct carcinoma, NOS	III	HR-/HER2- (Triple Negative)	T4	N3	M1	No	No	No	Yes	No	Yes	Yes	Breast	17
11312495	Black	Single (never married)	2010	47	Positive histology	Left - origin of primary	8500/3: Infiltrating duct carcinoma, NOS	III	HR+/HER2- (Luminal A)	T4	N1	M1	Yes	No	No	No	No	No/Unknown	No/Unknown	Breast	7
11312537	White	Divorced	2010	64	Positive histology	Left - origin of primary	8500/3: Infiltrating duct carcinoma, NOS	II	HR+/HER2- (Luminal A)	T4	N1	M1	No	No	No	No	Yes	No/Unknown	Yes	Cerebrovascular Diseases	54
11312602	White	Widowed	2010	78	Positive histology	Right - origin of primary	8500/3: Infiltrating duct carcinoma, NOS	II	HR+/HER2- (Luminal A)	T3	N0	M1	Yes	No	No	No	No	No/Unknown	Yes	Diseases of Heart	28
11313223	Black	Married (including common law)	2011	51	Positive histology	Right - origin of primary	8500/3: Infiltrating duct carcinoma, NOS	III	HR-/HER2- (Triple Negative)	T1	N0	M1	Yes	No	No	No	No	No/Unknown	Yes	Septicemia	2
11313419	White	Married (including common law)	2011	70	Positive histology	Right - origin of primary	8032/3: Spindle cell carcinoma, NOS	Unknown	HR+/HER2- (Luminal A)	T1	N0	M1	No	No	No	No	No	No/Unknown	Yes	Breast	5
11313602	White	Single (never married)	2010	51	Positive histology	Right - origin of primary	8500/3: Infiltrating duct carcinoma, NOS	II	HR+/HER2- (Luminal A)	T3	N1	M1	Yes	No	No	No	No	No/Unknown	No/Unknown	Breast	93
11314025	Other (American Indian/AK Native, Asian/Pacific Islander)	Divorced	2010	44	Positive histology	Left - origin of primary	8500/3: Infiltrating duct carcinoma, NOS	III	HR+/HER2- (Luminal A)	T3	N1	M1	No	No	Yes	No	No	No/Unknown	Yes	Breast	86
11314191	Black	Single (never married)	2010	54	Positive histology	Left - origin of primary	8500/3: Infiltrating duct carcinoma, NOS	III	HR-/HER2- (Triple Negative)	T2	N0	M1	Yes	No	No	No	Yes	Yes	No/Unknown	Diseases of Heart	4
11314198	Black	Married (including common law)	2011	80	Positive histology	Right - origin of primary	8500/3: Infiltrating duct carcinoma, NOS	III	HR-/HER2- (Triple Negative)	T4	N1	M1	Yes	No	Yes	Yes	No	Yes	Yes	Breast	13
11314479	White	Widowed	2011	85+	Positive histology	Left - origin of primary	8500/3: Infiltrating duct carcinoma, NOS	II	HR+/HER2- (Luminal A)	T3	N1	M1	Yes	No	No	Yes	No	No/Unknown	No/Unknown	Other Cause of Death	85
11315245	White	Single (never married)	2010	58	Positive histology	Right - origin of primary	8520/3: Lobular carcinoma, NOS	II	HR+/HER2- (Luminal A)	T2	N3	M1	Yes	No	No	No	Yes	No/Unknown	No/Unknown	Cerebrovascular Diseases	86
11315247	Black	Divorced	2011	58	Positive histology	Left - origin of primary	8500/3: Infiltrating duct carcinoma, NOS	III	HR+/HER2- (Luminal A)	T4	N3	M1	No	No	No	No	Yes	No/Unknown	Yes	Symptoms, Signs and Ill-Defined Conditions	89
11315658	Black	Unknown	2010	36	Positive histology	Left - origin of primary	8500/3: Infiltrating duct carcinoma, NOS	II	HR+/HER2- (Luminal A)	TX	N1	M1	No	No	No	No	No	No/Unknown	No/Unknown	Breast	21
11316036	Black	Married (including common law)	2011	47	Positive histology	Left - origin of primary	8500/3: Infiltrating duct carcinoma, NOS	III	HR-/HER2+ (HER2 enriched)	T1	N1	M1	Yes	No	No	No	No	Yes	Yes	Breast	8
11316206	White	Married (including common law)	2011	52	Positive histology	Right - origin of primary	8500/3: Infiltrating duct carcinoma, NOS	II	HR-/HER2- (Triple Negative)	T1	N0	M1	No	No	Yes	No	Yes	No/Unknown	Yes	Breast	27
11316369	White	Widowed	2010	83	Positive histology	Right - origin of primary	8500/3: Infiltrating duct carcinoma, NOS	Unknown	Unknown	T3	N0	M1	No	No	No	No	No	No/Unknown	Yes	Breast	29
11316463	White	Married (including common law)	2010	68	Positive histology	Left - origin of primary	8500/3: Infiltrating duct carcinoma, NOS	II	HR+/HER2+ (Luminal B)	T2	N3	M1	No	No	No	Yes	Yes	No/Unknown	Yes	Alive	99
11316490	White	Widowed	2011	66	Positive histology	Paired site, but no information concerning laterality	8140/3: Adenocarcinoma, NOS	Unknown	HR+/HER2- (Luminal A)	TX	N0	M1	Yes	No	No	No	No	No/Unknown	No/Unknown	Breast	0
11316552	Black	Widowed	2010	83	Radiography without microscopic confirm	Right - origin of primary	8010/3: Carcinoma, NOS	Unknown	Unknown	T4	NX	M1	No	No	No	No	No	No/Unknown	No/Unknown	Colon excluding Rectum	3
11316743	White	Married (including common law)	2010	77	Positive histology	Left - origin of primary	8500/3: Infiltrating duct carcinoma, NOS	III	HR-/HER2- (Triple Negative)	T3	N0	M1	No	No	No	Yes	No	Yes	Yes	Breast	15
11316753	White	Married (including common law)	2011	66	Positive histology	Right - origin of primary	8500/3: Infiltrating duct carcinoma, NOS	II	HR+/HER2+ (Luminal B)	T4	N3	M1	No	No	No	No	Yes	No/Unknown	No/Unknown	Breast	8
11316829	Black	Single (never married)	2010	48	Positive histology	Left - origin of primary	8500/3: Infiltrating duct carcinoma, NOS	III	HR-/HER2+ (HER2 enriched)	T4	N2	M1	No	No	Yes	Yes	No	No/Unknown	Yes	Breast	48
11316956	White	Married (including common law)	2011	41	Positive histology	Left - origin of primary	8500/3: Infiltrating duct carcinoma, NOS	III	HR-/HER2- (Triple Negative)	T2	N1	M1	Yes	No	Yes	Yes	No	No/Unknown	Yes	Breast	27
11317002	White	Married (including common law)	2011	59	Positive histology	Right - origin of primary	8500/3: Infiltrating duct carcinoma, NOS	Unknown	HR+/HER2- (Luminal A)	T2	N0	M1	Yes	No	No	No	No	Yes	No/Unknown	Breast	92
11317115	White	Widowed	2011	64	Positive histology	Left - origin of primary	8500/3: Infiltrating duct carcinoma, NOS	II	HR+/HER2- (Luminal A)	T4	N2	M1	Yes	No	No	Yes	No	No/Unknown	No/Unknown	Breast	15
11317129	White	Widowed	2011	71	Positive histology	Right - origin of primary	8500/3: Infiltrating duct carcinoma, NOS	III	HR-/HER2+ (HER2 enriched)	T2	N2	M1	No	No	No	Yes	Yes	No/Unknown	Yes	Breast	70
11317361	White	Divorced	2010	68	Positive histology	Left - origin of primary	8500/3: Infiltrating duct carcinoma, NOS	III	HR+/HER2- (Luminal A)	T4	N0	M1	No	No	No	No	No	No/Unknown	Yes	Breast	4
11317567	White	Divorced	2010	68	Positive histology	Left - origin of primary	8500/3: Infiltrating duct carcinoma, NOS	II	HR+/HER2- (Luminal A)	T1	N0	M1	Yes	No	No	No	No	No/Unknown	Yes	Breast	4
11317661	White	Widowed	2011	77	Positive histology	Left - origin of primary	8500/3: Infiltrating duct carcinoma, NOS	Unknown	HR+/HER2- (Luminal A)	T4	N1	M1	No	No	No	Yes	Yes	Yes	Yes	Ovary	84
11318793	White	Single (never married)	2011	63	Positive histology	Right - origin of primary	8500/3: Infiltrating duct carcinoma, NOS	III	HR+/HER2- (Luminal A)	T2	N1	M1	Yes	No	No	No	No	No/Unknown	No/Unknown	Breast	16
11318966	White	Divorced	2011	46	Positive exfoliative cytology, no positive histology	Paired site, but no information concerning laterality	8140/3: Adenocarcinoma, NOS	Unknown	Unknown	TX	N0	M1	Yes	No	No	No	No	No/Unknown	No/Unknown	Miscellaneous Malignant Cancer	79
11319372	White	Married (including common law)	2011	43	Positive histology	Right - origin of primary	8500/3: Infiltrating duct carcinoma, NOS	I	HR+/HER2- (Luminal A)	T1	N0	M1	Yes	No	No	No	No	No/Unknown	Yes	Breast	70
11319503	Black	Widowed	2010	85+	Positive histology	Right - origin of primary	8523/3: Infiltrating duct mixed with other types of carcinoma	II	HR+/HER2- (Luminal A)	T4	N1	M1	Yes	Yes	Yes	Yes	Yes	No/Unknown	No/Unknown	Breast	4
11319766	White	Divorced	2011	48	Positive histology	Right - origin of primary	8500/3: Infiltrating duct carcinoma, NOS	II	HR+/HER2- (Luminal A)	T4	N1	M1	No	No	No	No	Yes	No/Unknown	No/Unknown	Breast	22
11319847	White	Married (including common law)	2010	39	Positive histology	Right - origin of primary	8500/3: Infiltrating duct carcinoma, NOS	II	HR+/HER2- (Luminal A)	T4	N1	M1	Yes	No	Yes	No	No	No/Unknown	Yes	Breast	23
11320088	White	Married (including common law)	2010	49	Positive histology	Left - origin of primary	8010/3: Carcinoma, NOS	Unknown	Unknown	TX	N0	M1	Yes	No	No	No	No	No/Unknown	No/Unknown	Breast	1
11320348	White	Married (including common law)	2011	50	Positive histology	Left - origin of primary	8500/3: Infiltrating duct carcinoma, NOS	III	HR-/HER2+ (HER2 enriched)	T3	N1	M1	No	No	Yes	No	No	No/Unknown	Yes	Breast	2
11320389	Black	Single (never married)	2011	50	Positive histology	Right - origin of primary	8500/3: Infiltrating duct carcinoma, NOS	III	HR+/HER2- (Luminal A)	T3	N2	M1	No	No	No	No	Yes	No/Unknown	No/Unknown	Breast	15
11320506	White	Married (including common law)	2011	29	Positive histology	Left - origin of primary	8500/3: Infiltrating duct carcinoma, NOS	II	HR+/HER2- (Luminal A)	T4	N1	M1	Yes	No	No	No	No	Yes	Yes	Breast	41
11320671	Black	Married (including common law)	2011	59	Positive histology	Right - origin of primary	8520/3: Lobular carcinoma, NOS	II	HR+/HER2- (Luminal A)	T2	N1	M1	Yes	No	No	No	Yes	Yes	Yes	Breast	54
11320767	White	Single (never married)	2011	70	Positive histology	Left - origin of primary	8500/3: Infiltrating duct carcinoma, NOS	II	Unknown	T4	N2	M1	Yes	No	Yes	Yes	No	No/Unknown	No/Unknown	Breast	0
11320812	White	Widowed	2011	85+	Positive histology	Left - origin of primary	8500/3: Infiltrating duct carcinoma, NOS	III	HR+/HER2+ (Luminal B)	T2	N1	M1	Yes	No	Yes	Yes	No	No/Unknown	No/Unknown	Breast	1
11320861	White	Married (including common law)	2011	76	Positive histology	Right - origin of primary	8500/3: Infiltrating duct carcinoma, NOS	Unknown	HR+/HER2- (Luminal A)	T0	N1	M1	Yes	No	No	No	No	No/Unknown	No/Unknown	Alive	89
11321636	Black	Single (never married)	2010	55	Positive microscopic confirm, method not specified	Right - origin of primary	8520/3: Lobular carcinoma, NOS	Unknown	HR+/HER2- (Luminal A)	T4	N1	M1	No	No	Yes	No	No	No/Unknown	No/Unknown	Breast	1
11322529	White	Widowed	2010	56	Positive histology	Paired site, but no information concerning laterality	8500/3: Infiltrating duct carcinoma, NOS	Unknown	HR+/HER2- (Luminal A)	T4	N1	M1	Yes	No	Yes	No	No	Yes	No/Unknown	Breast	52
11322778	White	Single (never married)	2010	71	Positive histology	Right - origin of primary	8500/3: Infiltrating duct carcinoma, NOS	Unknown	HR+/HER2- (Luminal A)	T4	N0	M1	Yes	No	No	No	No	No/Unknown	No/Unknown	Breast	1
11322864	White	Divorced	2010	73	Positive histology	Left - origin of primary	8500/3: Infiltrating duct carcinoma, NOS	Unknown	HR+/HER2- (Luminal A)	TX	N0	M1	Yes	No	Yes	Yes	Yes	No/Unknown	No/Unknown	Breast	2
11323308	White	Single (never married)	2010	67	Positive histology	Left - origin of primary	8500/3: Infiltrating duct carcinoma, NOS	II	HR+/HER2- (Luminal A)	T4	N1	M1	Yes	No	Yes	No	No	No/Unknown	No/Unknown	Breast	25
11323559	White	Divorced	2011	62	Positive histology	Left - origin of primary	8500/3: Infiltrating duct carcinoma, NOS	II	HR+/HER2- (Luminal A)	T2	N2	M1	Yes	No	No	No	Yes	Yes	Yes	Breast	91
11323988	White	Married (including common law)	2011	52	Positive histology	Left - origin of primary	8500/3: Infiltrating duct carcinoma, NOS	III	HR+/HER2+ (Luminal B)	T2	N3	M1	Yes	No	Yes	Yes	Yes	No/Unknown	Yes	Pneumonia and Influenza	71
11324402	Black	Single (never married)	2011	52	Positive histology	Paired site, but no information concerning laterality	8140/3: Adenocarcinoma, NOS	Unknown	Unknown	T0	NX	M1	Yes	No	Yes	Yes	No	No/Unknown	No/Unknown	Accidents and Adverse Effects	0
11325378	White	Married (including common law)	2011	47	Positive histology	Left - origin of primary	8520/3: Lobular carcinoma, NOS	Unknown	HR+/HER2- (Luminal A)	T3	N2	M1	Yes	No	No	No	Yes	No/Unknown	Yes	Breast	69
11325717	White	Single (never married)	2011	49	Positive histology	Left - origin of primary	8500/3: Infiltrating duct carcinoma, NOS	II	HR+/HER2- (Luminal A)	T2	N1	M1	Yes	No	No	No	No	No/Unknown	Yes	Alive	93
11325728	Black	Divorced	2011	79	Positive histology	Right - origin of primary	8500/3: Infiltrating duct carcinoma, NOS	III	HR+/HER2+ (Luminal B)	T1	N1	M1	Yes	No	Yes	No	No	No/Unknown	Yes	Alive	91
11325751	White	Widowed	2011	78	Positive histology	Right - origin of primary	8520/3: Lobular carcinoma, NOS	Unknown	HR+/HER2- (Luminal A)	T3	N2	M1	Yes	No	No	No	No	No/Unknown	No/Unknown	Breast	15
11326445	Black	Married (including common law)	2011	41	Positive histology	Right - origin of primary	8522/3: Infiltrating duct and lobular carcinoma	II	HR+/HER2- (Luminal A)	T2	N1	M1	No	No	No	No	No	No/Unknown	Yes	Breast	6
11326464	White	Married (including common law)	2011	71	Positive histology	Right - origin of primary	8522/3: Infiltrating duct and lobular carcinoma	II	HR+/HER2- (Luminal A)	T4	N0	M1	Yes	No	No	No	No	Yes	No/Unknown	Breast	44
11326551	White	Single (never married)	2010	58	Positive histology	Right - origin of primary	8140/3: Adenocarcinoma, NOS	Unknown	HR+/HER2+ (Luminal B)	T2	N0	M1	Yes	No	Yes	Yes	No	Yes	Yes	Diseases of Heart	17
11326554	White	Widowed	2010	76	Positive histology	Right - origin of primary	8520/3: Lobular carcinoma, NOS	II	HR+/HER2- (Luminal A)	T3	N0	M1	Yes	No	No	No	No	No/Unknown	No/Unknown	Alive	101
11327068	White	Divorced	2011	64	Positive histology	Left - origin of primary	8500/3: Infiltrating duct carcinoma, NOS	II	HR+/HER2- (Luminal A)	T4	N0	M1	No	No	No	Yes	No	Yes	Yes	Alive	87
11327148	White	Divorced	2011	63	Positive histology	Left - origin of primary	8500/3: Infiltrating duct carcinoma, NOS	I	HR+/HER2- (Luminal A)	T3	N1	M1	Yes	No	No	No	Yes	Yes	Yes	Alive	91
11327173	White	Married (including common law)	2011	76	Positive histology	Right - origin of primary	8500/3: Infiltrating duct carcinoma, NOS	III	Unknown	T4	N0	M1	No	No	Yes	No	No	No/Unknown	Yes	Breast	16
11327203	White	Married (including common law)	2011	62	Positive histology	Left - origin of primary	8500/3: Infiltrating duct carcinoma, NOS	III	HR+/HER2- (Luminal A)	T2	N0	M1	Yes	No	No	No	No	Yes	No/Unknown	Breast	52
11327270	Black	Married (including common law)	2011	54	Positive histology	Left - origin of primary	8500/3: Infiltrating duct carcinoma, NOS	III	HR-/HER2+ (HER2 enriched)	T4	N3	M1	No	No	No	No	Yes	Yes	Yes	Breast	50
11327403	White	Widowed	2011	82	Clinical diagnosis only	Right - origin of primary	8010/3: Carcinoma, NOS	Unknown	Unknown	T4	N2	M1	Yes	No	No	No	No	No/Unknown	No/Unknown	Diseases of Heart	1
11327469	Black	Single (never married)	2011	62	Positive histology	Left - origin of primary	8500/3: Infiltrating duct carcinoma, NOS	Unknown	HR+/HER2- (Luminal A)	T4	N0	M1	No	No	Yes	No	No	No/Unknown	Yes	Breast	11
11327489	White	Widowed	2011	80	Positive histology	Left - origin of primary	8500/3: Infiltrating duct carcinoma, NOS	II	HR+/HER2- (Luminal A)	T2	N2	M1	Yes	No	No	Yes	No	No/Unknown	Yes	Breast	27
11327607	White	Married (including common law)	2011	75	Positive histology	Left - origin of primary	8500/3: Infiltrating duct carcinoma, NOS	III	HR-/HER2- (Triple Negative)	T2	N3	M1	No	No	No	No	No	No/Unknown	No/Unknown	Diseases of Heart	2
11327770	White	Married (including common law)	2011	85+	Positive histology	Right - origin of primary	8500/3: Infiltrating duct carcinoma, NOS	III	HR-/HER2- (Triple Negative)	T2	N1	M1	Yes	No	Yes	No	No	Yes	No/Unknown	Breast	5
11328088	Black	Widowed	2011	81	Positive histology	Left - origin of primary	8520/3: Lobular carcinoma, NOS	Unknown	HR+/HER2- (Luminal A)	T2	N1	M1	Yes	No	No	No	No	No/Unknown	No/Unknown	Breast	17
11328089	White	Widowed	2011	83	Positive histology	Right - origin of primary	8500/3: Infiltrating duct carcinoma, NOS	II	HR-/HER2- (Triple Negative)	T1	N1	M1	No	No	No	Yes	No	No/Unknown	Yes	Breast	47
11328415	White	Divorced	2011	70	Positive histology	Left - origin of primary	8500/3: Infiltrating duct carcinoma, NOS	III	HR-/HER2- (Triple Negative)	T1	N2	M1	Yes	No	No	No	No	No/Unknown	Yes	Breast	15
11328427	White	Widowed	2011	85+	Positive histology	Right - origin of primary	8500/3: Infiltrating duct carcinoma, NOS	III	HR+/HER2- (Luminal A)	T4	N2	M1	Yes	No	Yes	No	No	Yes	No/Unknown	Breast	7
11328549	White	Married (including common law)	2011	62	Positive histology	Right - origin of primary	8140/3: Adenocarcinoma, NOS	III	HR-/HER2- (Triple Negative)	T4	N3	M1	No	Yes	No	No	No	No/Unknown	No/Unknown	Breast	0
11328791	White	Married (including common law)	2011	47	Positive histology	Right - origin of primary	8500/3: Infiltrating duct carcinoma, NOS	III	HR-/HER2- (Triple Negative)	T1	N2	M1	No	No	No	No	Yes	No/Unknown	Yes	Breast	48
11328938	White	Widowed	2011	81	Positive histology	Left - origin of primary	8500/3: Infiltrating duct carcinoma, NOS	III	HR+/HER2- (Luminal A)	T2	N1	M1	Yes	No	Yes	No	No	Yes	No/Unknown	Breast	18
11328974	Black	Widowed	2011	78	Positive histology	Left - origin of primary	8500/3: Infiltrating duct carcinoma, NOS	II	HR+/HER2- (Luminal A)	T4	N2	M1	Yes	No	No	No	No	No/Unknown	No/Unknown	Breast	49
11330137	Black	Married (including common law)	2011	65	Positive histology	Right - origin of primary	8520/3: Lobular carcinoma, NOS	Unknown	HR+/HER2- (Luminal A)	T4	N2	M1	Yes	No	No	No	No	Yes	No/Unknown	Breast	10
11330501	Black	Single (never married)	2011	32	Positive histology	Right - origin of primary	8500/3: Infiltrating duct carcinoma, NOS	III	HR+/HER2+ (Luminal B)	T3	N1	M1	No	No	Yes	No	No	No/Unknown	Yes	Alive	91
11331013	Black	Married (including common law)	2011	67	Positive histology	Right - origin of primary	8500/3: Infiltrating duct carcinoma, NOS	III	HR-/HER2- (Triple Negative)	T4	N1	M1	No	No	Yes	No	No	No/Unknown	Yes	Breast	15
11331436	Black	Divorced	2011	56	Positive histology	Left - origin of primary	8500/3: Infiltrating duct carcinoma, NOS	III	Unknown	T2	N1	M1	Yes	No	Yes	No	No	No/Unknown	Yes	Breast	9
11332202	Black	Divorced	2011	59	Positive histology	Left - origin of primary	8500/3: Infiltrating duct carcinoma, NOS	II	HR-/HER2+ (HER2 enriched)	T2	N1	M1	Yes	Yes	Yes	Yes	No	Yes	No/Unknown	Breast	0
11332304	White	Divorced	2011	76	Positive histology	Left - origin of primary	8500/3: Infiltrating duct carcinoma, NOS	II	HR+/HER2- (Luminal A)	T4	N1	M1	Yes	No	No	Yes	Yes	Yes	No/Unknown	Breast	70
11332688	White	Unknown	2011	85+	Positive histology	Right - origin of primary	8480/3: Mucinous adenocarcinoma	II	HR+/HER2- (Luminal A)	T2	N0	M1	Yes	No	Yes	No	Yes	Yes	No/Unknown	Breast	29
11333281	White	Married (including common law)	2011	51	Positive histology	Right - origin of primary	8520/3: Lobular carcinoma, NOS	III	HR+/HER2- (Luminal A)	T3	N3	M1	Yes	No	No	No	Yes	No/Unknown	Yes	Breast	36
11333510	White	Married (including common law)	2011	62	Positive histology	Left - origin of primary	8522/3: Infiltrating duct and lobular carcinoma	II	Unknown	T4	N0	M1	Yes	No	Yes	No	Yes	Yes	Yes	Pneumonia and Influenza	55
11333658	Black	Widowed	2011	69	Positive histology	Right - origin of primary	8010/3: Carcinoma, NOS	Unknown	HR-/HER2- (Triple Negative)	T4	N1	M1	Yes	No	No	No	No	No/Unknown	Yes	Breast	13
11333690	White	Single (never married)	2011	45	Positive histology	Right - origin of primary	8500/3: Infiltrating duct carcinoma, NOS	III	HR+/HER2- (Luminal A)	T1	N0	M1	No	No	No	No	No	No/Unknown	Yes	Breast	25
11333787	Black	Widowed	2011	66	Positive histology	Right - origin of primary	8500/3: Infiltrating duct carcinoma, NOS	II	Unknown	T3	N1	M1	Yes	No	No	Yes	No	Yes	No/Unknown	Breast	15
11333928	White	Married (including common law)	2011	61	Positive histology	Left - origin of primary	8520/3: Lobular carcinoma, NOS	II	HR+/HER2- (Luminal A)	T4	NX	M1	Yes	No	No	No	No	No/Unknown	Yes	Breast	31
11333971	Black	Married (including common law)	2011	64	Positive histology	Right - origin of primary	8520/3: Lobular carcinoma, NOS	Unknown	HR+/HER2- (Luminal A)	T2	N1	M1	Yes	No	Yes	No	No	No/Unknown	Yes	Alive	92
11334700	Black	Divorced	2011	40	Positive histology	Right - origin of primary	8500/3: Infiltrating duct carcinoma, NOS	III	HR-/HER2- (Triple Negative)	T4	N2	M1	Yes	No	Yes	No	Yes	Yes	Yes	Breast	15
11334778	Black	Married (including common law)	2011	40	Positive histology	Left - origin of primary	8500/3: Infiltrating duct carcinoma, NOS	II	Unknown	T2	N0	M1	No	No	No	Yes	Yes	No/Unknown	Yes	Alive	85
11334999	Black	Widowed	2011	71	Positive histology	Right - origin of primary	8500/3: Infiltrating duct carcinoma, NOS	II	HR+/HER2+ (Luminal B)	T2	N1	M1	Yes	No	No	No	Yes	Yes	Yes	Diseases of Heart	17
11336444	White	Married (including common law)	2011	74	Positive histology	Right - origin of primary	8500/3: Infiltrating duct carcinoma, NOS	I	HR+/HER2- (Luminal A)	T1	N1	M1	Yes	No	No	No	Yes	No/Unknown	No/Unknown	Alive	84
11336467	Black	Married (including common law)	2011	85+	Positive histology	Right - origin of primary	8500/3: Infiltrating duct carcinoma, NOS	II	HR+/HER2- (Luminal A)	T2	N1	M1	No	No	No	Yes	No	No/Unknown	No/Unknown	Breast	1
11336584	White	Divorced	2011	48	Positive histology	Left - origin of primary	8500/3: Infiltrating duct carcinoma, NOS	II	HR-/HER2+ (HER2 enriched)	T2	N0	M1	No	No	No	Yes	No	No/Unknown	Yes	Breast	24
11336684	White	Married (including common law)	2011	41	Positive histology	Left - origin of primary	8500/3: Infiltrating duct carcinoma, NOS	II	HR+/HER2+ (Luminal B)	T2	N1	M1	Yes	No	No	No	No	No/Unknown	Yes	Alive	91
11337035	Black	Single (never married)	2011	59	Positive histology	Left - origin of primary	8500/3: Infiltrating duct carcinoma, NOS	III	Unknown	T4	N0	M1	Yes	No	Yes	Yes	No	No/Unknown	No/Unknown	Breast	1
11337533	White	Widowed	2011	85+	Positive histology	Left - origin of primary	8500/3: Infiltrating duct carcinoma, NOS	II	HR+/HER2- (Luminal A)	T2	N1	M1	Yes	No	No	No	No	No/Unknown	No/Unknown	Breast	14
11337606	White	Married (including common law)	2011	60	Positive histology	Left - origin of primary	8500/3: Infiltrating duct carcinoma, NOS	II	HR+/HER2- (Luminal A)	T4	N1	M1	Yes	No	No	No	Yes	Yes	Yes	Lung and Bronchus	69
11337784	White	Married (including common law)	2011	75	Positive histology	Left - origin of primary	8500/3: Infiltrating duct carcinoma, NOS	III	HR+/HER2+ (Luminal B)	T1	N3	M1	Yes	Yes	No	No	Yes	Yes	Yes	Breast	51
11337843	White	Married (including common law)	2011	50	Positive histology	Left - origin of primary	8500/3: Infiltrating duct carcinoma, NOS	Unknown	HR-/HER2+ (HER2 enriched)	T2	N1	M1	No	No	Yes	No	Yes	No/Unknown	Yes	Alive	93
11338369	White	Widowed	2011	70	Positive histology	Left - origin of primary	8524/3: Infiltrating lobular mixed with other types of carcinoma	Unknown	HR+/HER2- (Luminal A)	T2	N1	M1	Yes	No	No	No	No	Yes	No/Unknown	Breast	0
11338849	White	Married (including common law)	2011	65	Positive histology	Right - origin of primary	8500/3: Infiltrating duct carcinoma, NOS	II	HR+/HER2- (Luminal A)	T4	N3	M1	Yes	No	No	Yes	No	No/Unknown	Yes	Alive	88
11339111	Black	Married (including common law)	2011	82	Positive histology	Left - origin of primary	8500/3: Infiltrating duct carcinoma, NOS	Unknown	HR-/HER2- (Triple Negative)	T4	N1	M1	No	No	No	No	No	No/Unknown	No/Unknown	Diseases of Heart	1
11339328	Black	Single (never married)	2011	82	Positive histology	Right - origin of primary	8500/3: Infiltrating duct carcinoma, NOS	III	HR+/HER2- (Luminal A)	TX	N0	M1	Yes	No	No	No	No	No/Unknown	No/Unknown	Hypertension without Heart Disease	27
11339586	White	Married (including common law)	2011	62	Positive histology	Left - origin of primary	8500/3: Infiltrating duct carcinoma, NOS	II	HR+/HER2- (Luminal A)	T2	N1	M1	Yes	No	No	Yes	Yes	Yes	No/Unknown	Breast	53
11340361	White	Married (including common law)	2011	58	Positive histology	Right - origin of primary	8520/3: Lobular carcinoma, NOS	II	HR+/HER2+ (Luminal B)	T2	N0	M1	Yes	No	No	No	Yes	Yes	Yes	Breast	70
11340367	White	Married (including common law)	2012	42	Positive histology	Left - origin of primary	8500/3: Infiltrating duct carcinoma, NOS	II	HR+/HER2- (Luminal A)	T4	N1	M1	Yes	No	No	Yes	No	No/Unknown	Yes	Breast	37
11340424	Black	Married (including common law)	2011	67	Positive histology	Left - origin of primary	8500/3: Infiltrating duct carcinoma, NOS	III	HR-/HER2- (Triple Negative)	T4	N1	M1	No	No	Yes	Yes	No	No/Unknown	Yes	Breast	8
11340590	White	Single (never married)	2011	38	Positive histology	Right - origin of primary	8500/3: Infiltrating duct carcinoma, NOS	I	HR+/HER2- (Luminal A)	T2	N3	M1	Yes	No	No	No	Yes	No/Unknown	Yes	Alive	86
11340813	Black	Widowed	2012	66	Positive histology	Left - origin of primary	8500/3: Infiltrating duct carcinoma, NOS	III	Unknown	T2	N1	M1	Yes	No	No	No	No	Yes	No/Unknown	Breast	48
11340878	White	Divorced	2011	52	Positive histology	Right - origin of primary	8500/3: Infiltrating duct carcinoma, NOS	III	HR+/HER2+ (Luminal B)	T3	N1	M1	Yes	No	Yes	Yes	No	Yes	Yes	Breast	6
11340929	White	Widowed	2011	74	Positive histology	Right - origin of primary	8500/3: Infiltrating duct carcinoma, NOS	III	HR-/HER2+ (HER2 enriched)	T4	N2	M1	No	No	No	Yes	No	No/Unknown	Yes	Breast	1
11341087	White	Married (including common law)	2011	55	Positive histology	Left - origin of primary	8500/3: Infiltrating duct carcinoma, NOS	III	HR+/HER2- (Luminal A)	T4	N1	M1	Yes	No	No	Yes	No	No/Unknown	Yes	Breast	21
11341333	White	Divorced	2011	72	Positive histology	Left - origin of primary	8500/3: Infiltrating duct carcinoma, NOS	II	HR+/HER2- (Luminal A)	T2	N0	M1	Yes	No	No	No	No	No/Unknown	No/Unknown	Diseases of Heart	7
11341341	White	Widowed	2011	82	Positive histology	Right - origin of primary	8500/3: Infiltrating duct carcinoma, NOS	III	HR-/HER2- (Triple Negative)	T3	N0	M1	No	No	No	Yes	Yes	No/Unknown	No/Unknown	Diseases of Heart	12
11341344	White	Widowed	2011	81	Positive histology	Paired site, but no information concerning laterality	8140/3: Adenocarcinoma, NOS	Unknown	HR+/HER2- (Luminal A)	T0	NX	M1	Yes	No	Yes	No	No	No/Unknown	No/Unknown	Breast	0
11341398	Black	Widowed	2011	76	Positive histology	Right - origin of primary	8500/3: Infiltrating duct carcinoma, NOS	I	Unknown	T4	N3	M1	No	No	No	Yes	No	No/Unknown	No/Unknown	Breast	3
11341442	White	Widowed	2011	70	Positive histology	Right - origin of primary	8500/3: Infiltrating duct carcinoma, NOS	III	HR-/HER2+ (HER2 enriched)	T4	N2	M1	Yes	No	Yes	No	No	No/Unknown	No/Unknown	Breast	0
11341464	Black	Single (never married)	2011	60	Positive histology	Right - origin of primary	8500/3: Infiltrating duct carcinoma, NOS	III	Unknown	TX	N0	M1	No	Yes	Yes	Yes	No	No/Unknown	No/Unknown	Breast	3
11341862	White	Single (never married)	2011	45	Positive histology	Left - origin of primary	8500/3: Infiltrating duct carcinoma, NOS	III	HR-/HER2- (Triple Negative)	T2	N3	M1	No	No	No	No	Yes	Yes	Yes	Alive	94
11342275	White	Widowed	2011	68	Positive histology	Left - origin of primary	8500/3: Infiltrating duct carcinoma, NOS	II	HR-/HER2- (Triple Negative)	T2	N1	M1	Yes	No	Yes	Yes	No	Yes	No/Unknown	Breast	2
11342773	White	Married (including common law)	2011	62	Positive histology	Left - origin of primary	8010/3: Carcinoma, NOS	Unknown	Unknown	TX	N0	M1	Yes	No	No	No	No	Yes	No/Unknown	Breast	13
11342991	White	Married (including common law)	2011	70	Positive histology	Right - origin of primary	8500/3: Infiltrating duct carcinoma, NOS	III	HR-/HER2- (Triple Negative)	T4	N2	M1	Yes	No	No	Yes	No	Yes	Yes	Breast	16
11342993	White	Married (including common law)	2012	51	Positive histology	Right - origin of primary	8500/3: Infiltrating duct carcinoma, NOS	I	HR+/HER2- (Luminal A)	T2	N1	M1	Yes	No	No	No	Yes	Yes	No/Unknown	Alive	82
11343011	White	Married (including common law)	2012	52	Positive histology	Right - origin of primary	8500/3: Infiltrating duct carcinoma, NOS	III	HR-/HER2- (Triple Negative)	T2	N0	M1	No	No	No	No	Yes	Yes	Yes	Alive	83
11343215	White	Married (including common law)	2011	72	Positive histology	Left - origin of primary	8500/3: Infiltrating duct carcinoma, NOS	Unknown	HR+/HER2- (Luminal A)	T4	N3	M1	Yes	No	Yes	Yes	No	Yes	Yes	Breast	85
11343402	Black	Widowed	2011	83	Positive histology	Left - origin of primary	8500/3: Infiltrating duct carcinoma, NOS	III	HR-/HER2+ (HER2 enriched)	T4	N2	M1	No	No	No	Yes	No	No/Unknown	Yes	Breast	8
11344668	Black	Married (including common law)	2011	70	Positive histology	Left - origin of primary	8500/3: Infiltrating duct carcinoma, NOS	II	HR+/HER2- (Luminal A)	T1	N3	M1	No	No	No	No	No	No/Unknown	No/Unknown	Breast	72
11344859	White	Married (including common law)	2012	81	Positive histology	Right - origin of primary	8500/3: Infiltrating duct carcinoma, NOS	II	HR+/HER2- (Luminal A)	T3	N0	M1	No	No	No	Yes	No	No/Unknown	No/Unknown	Breast	20
11345103	White	Widowed	2011	84	Positive histology	Right - origin of primary	8500/3: Infiltrating duct carcinoma, NOS	III	HR+/HER2+ (Luminal B)	T4	N3	M1	No	No	No	Yes	No	No/Unknown	Yes	Diseases of Heart	15
11345213	White	Married (including common law)	2011	81	Positive histology	Right - origin of primary	8523/3: Infiltrating duct mixed with other types of carcinoma	II	HR+/HER2- (Luminal A)	T3	N1	M1	No	No	No	No	Yes	Yes	Yes	Alive	86
11345240	White	Widowed	2011	84	Positive histology	Right - origin of primary	8523/3: Infiltrating duct mixed with other types of carcinoma	II	Unknown	T1	N0	M1	No	Yes	No	No	No	Yes	No/Unknown	Breast	20
11345729	White	Married (including common law)	2011	73	Positive histology	Left - origin of primary	8500/3: Infiltrating duct carcinoma, NOS	II	Unknown	T2	N2	M1	Yes	No	No	Yes	Yes	Yes	Yes	Breast	32
11345805	White	Married (including common law)	2011	76	Positive histology	Right - origin of primary	8500/3: Infiltrating duct carcinoma, NOS	Unknown	HR+/HER2- (Luminal A)	T2	N1	M1	No	No	No	Yes	Yes	No/Unknown	Yes	Alive	87
11346263	Black	Widowed	2011	79	Positive histology	Right - origin of primary	8500/3: Infiltrating duct carcinoma, NOS	III	HR+/HER2- (Luminal A)	T2	N1	M1	Yes	No	No	Yes	No	No/Unknown	No/Unknown	Breast	22
11346943	White	Single (never married)	2011	62	Positive histology	Right - origin of primary	8500/3: Infiltrating duct carcinoma, NOS	Unknown	HR+/HER2- (Luminal A)	T4	N3	M1	Yes	No	No	No	No	Yes	Yes	Breast	70
11347259	Black	Single (never married)	2012	53	Positive histology	Right - origin of primary	8500/3: Infiltrating duct carcinoma, NOS	II	HR+/HER2- (Luminal A)	T2	N1	M1	Yes	No	Yes	No	No	No/Unknown	Yes	Breast	24
11347615	White	Married (including common law)	2011	55	Positive histology	Left - origin of primary	8500/3: Infiltrating duct carcinoma, NOS	III	HR+/HER2+ (Luminal B)	T4	N1	M1	Yes	No	Yes	Yes	No	Yes	Yes	Breast	28
11347628	White	Divorced	2011	62	Positive histology	Left - origin of primary	8500/3: Infiltrating duct carcinoma, NOS	I	HR-/HER2- (Triple Negative)	TX	N1	M1	No	No	Yes	No	No	No/Unknown	Yes	Breast	7
11348403	White	Single (never married)	2011	84	Positive histology	Right - origin of primary	8500/3: Infiltrating duct carcinoma, NOS	Unknown	Unknown	T4	NX	M1	Yes	No	No	No	No	No/Unknown	No/Unknown	Breast	0
11348502	White	Married (including common law)	2011	85+	Radiography without microscopic confirm	Right - origin of primary	8010/3: Carcinoma, NOS	Unknown	Unknown	TX	N0	M1	Yes	No	No	No	No	No/Unknown	No/Unknown	Breast	0
11348874	White	Widowed	2011	76	Positive histology	Right - origin of primary	8500/3: Infiltrating duct carcinoma, NOS	II	HR+/HER2- (Luminal A)	T1	N0	M1	Yes	No	No	No	Yes	Yes	No/Unknown	Alive	95
11348972	Black	Married (including common law)	2011	59	Positive histology	Left - origin of primary	8500/3: Infiltrating duct carcinoma, NOS	II	HR+/HER2- (Luminal A)	T4	N1	M1	Yes	No	No	Yes	No	No/Unknown	No/Unknown	Breast	1
11349001	Black	Divorced	2012	76	Positive histology	Right - origin of primary	8500/3: Infiltrating duct carcinoma, NOS	III	HR-/HER2- (Triple Negative)	T4	N3	M1	Yes	No	No	No	No	Yes	No/Unknown	Breast	1
11349076	Black	Single (never married)	2012	27	Positive histology	Right - origin of primary	8500/3: Infiltrating duct carcinoma, NOS	III	HR-/HER2- (Triple Negative)	T4	N1	M1	No	No	No	Yes	Yes	No/Unknown	Yes	Alive	81
11349077	White	Single (never married)	2011	63	Positive histology	Right - origin of primary	8500/3: Infiltrating duct carcinoma, NOS	II	HR+/HER2- (Luminal A)	T3	N0	M1	Yes	No	No	Yes	No	No/Unknown	Yes	Breast	37
11349081	Black	Single (never married)	2012	58	Positive histology	Left - origin of primary	8500/3: Infiltrating duct carcinoma, NOS	III	HR-/HER2- (Triple Negative)	T3	N0	M1	No	No	No	Yes	Yes	Yes	Yes	Alive	79
11349084	Black	Widowed	2012	80	Positive histology	Left - origin of primary	8500/3: Infiltrating duct carcinoma, NOS	Unknown	HR-/HER2+ (HER2 enriched)	T4	N0	M1	No	No	No	Yes	No	Yes	No/Unknown	Breast	11
11349152	White	Widowed	2011	63	Positive histology	Bilateral, single primary	8500/3: Infiltrating duct carcinoma, NOS	III	HR-/HER2+ (HER2 enriched)	T4	N1	M1	No	No	No	No	No	No/Unknown	No/Unknown	Septicemia	1
11349507	Black	Unknown	2012	57	Positive histology	Left - origin of primary	8500/3: Infiltrating duct carcinoma, NOS	Unknown	HR+/HER2- (Luminal A)	T3	N1	M1	Yes	No	No	Yes	No	No/Unknown	Yes	Breast	18
11350556	White	Married (including common law)	2011	58	Positive histology	Right - origin of primary	8500/3: Infiltrating duct carcinoma, NOS	II	HR+/HER2+ (Luminal B)	T2	N0	M1	Yes	No	No	No	No	Yes	No/Unknown	Breast	28
11350574	White	Married (including common law)	2011	29	Positive histology	Right - origin of primary	8500/3: Infiltrating duct carcinoma, NOS	III	HR+/HER2- (Luminal A)	T2	N1	M1	Yes	No	No	No	Yes	No/Unknown	Yes	Breast	45
11351310	Black	Widowed	2012	62	Positive histology	Left - origin of primary	8500/3: Infiltrating duct carcinoma, NOS	III	HR+/HER2- (Luminal A)	T3	N2	M1	No	No	No	Yes	No	No/Unknown	Yes	Breast	41
11351686	Other (American Indian/AK Native, Asian/Pacific Islander)	Married (including common law)	2011	45	Positive histology	Right - origin of primary	8500/3: Infiltrating duct carcinoma, NOS	II	HR+/HER2- (Luminal A)	T2	N1	M1	Yes	No	No	No	Yes	No/Unknown	Yes	Breast	42
11351762	Black	Divorced	2012	76	Positive histology	Right - origin of primary	8500/3: Infiltrating duct carcinoma, NOS	III	HR+/HER2+ (Luminal B)	T3	N0	M1	Yes	No	No	No	Yes	No/Unknown	Yes	Breast	30
11351797	Black	Divorced	2011	66	Clinical diagnosis only	Right - origin of primary	8000/3: Neoplasm, malignant	Unknown	Unknown	T3	N3	M1	No	No	No	Yes	No	No/Unknown	No/Unknown	Breast	18
11352100	White	Widowed	2011	80	Positive histology	Left - origin of primary	8500/3: Infiltrating duct carcinoma, NOS	II	HR+/HER2- (Luminal A)	T1	N0	M1	Yes	No	No	Yes	No	No/Unknown	No/Unknown	Breast	4
11352390	Black	Married (including common law)	2012	75	Positive histology	Right - origin of primary	8507/3: Ductal carcinoma, micropapillary	II	HR-/HER2- (Triple Negative)	T2	N1	M1	No	No	Yes	No	Yes	No/Unknown	Yes	Diseases of Heart	4
11352393	Black	Widowed	2012	78	Positive histology	Left - origin of primary	8500/3: Infiltrating duct carcinoma, NOS	II	HR+/HER2- (Luminal A)	T2	N1	M1	Yes	No	No	Yes	No	No/Unknown	No/Unknown	Breast	22
11352824	White	Married (including common law)	2011	79	Positive histology	Paired site, but no information concerning laterality	8500/3: Infiltrating duct carcinoma, NOS	Unknown	Unknown	T0	N0	M1	Yes	No	Yes	Yes	No	No/Unknown	No/Unknown	Breast	6
11353096	White	Married (including common law)	2011	58	Positive histology	Right - origin of primary	8500/3: Infiltrating duct carcinoma, NOS	III	HR+/HER2- (Luminal A)	T4	N3	M1	No	No	No	No	Yes	Yes	Yes	Alive	85
11353119	White	Married (including common law)	2011	56	Positive histology	Right - origin of primary	8500/3: Infiltrating duct carcinoma, NOS	Unknown	HR+/HER2+ (Luminal B)	T2	N2	M1	Yes	No	Yes	No	No	No/Unknown	Yes	Breast	33
11353409	White	Widowed	2011	85+	Positive histology	Left - origin of primary	8522/3: Infiltrating duct and lobular carcinoma	I	HR+/HER2- (Luminal A)	T2	N0	M1	Yes	No	No	No	No	No/Unknown	No/Unknown	Breast	25
11353822	White	Unknown	2011	56	Positive histology	Left - origin of primary	8500/3: Infiltrating duct carcinoma, NOS	III	HR+/HER2- (Luminal A)	T3	N1	M1	Yes	No	No	No	Yes	Yes	Yes	Breast	47
11354058	White	Married (including common law)	2011	41	Positive histology	Left - origin of primary	8500/3: Infiltrating duct carcinoma, NOS	III	HR+/HER2- (Luminal A)	T4	N1	M1	Yes	No	No	No	Yes	Yes	Yes	Alive	92
11354094	Black	Single (never married)	2012	75	Positive histology	Right - origin of primary	8520/3: Lobular carcinoma, NOS	Unknown	HR+/HER2- (Luminal A)	T2	N1	M1	Yes	No	No	No	No	Yes	No/Unknown	Breast	66
11354313	White	Married (including common law)	2014	63	Positive histology	Right - origin of primary	8500/3: Infiltrating duct carcinoma, NOS	I	HR+/HER2- (Luminal A)	T1	N0	M1	Yes	No	No	No	Yes	Yes	No/Unknown	Alive	57
11354563	White	Divorced	2011	78	Positive histology	Right - origin of primary	8500/3: Infiltrating duct carcinoma, NOS	III	HR+/HER2- (Luminal A)	T1	N1	M1	Yes	No	No	Yes	No	Yes	No/Unknown	Breast	4
11355013	White	Divorced	2011	78	Positive histology	Right - origin of primary	8500/3: Infiltrating duct carcinoma, NOS	II	HR+/HER2- (Luminal A)	T2	N0	M1	Yes	No	Yes	No	No	No/Unknown	No/Unknown	Breast	1
11355122	White	Married (including common law)	2011	65	Positive exfoliative cytology, no positive histology	Paired site, but no information concerning laterality	8140/3: Adenocarcinoma, NOS	Unknown	Unknown	TX	N0	M1	No	No	No	No	No	No/Unknown	No/Unknown	Breast	29
11355558	White	Single (never married)	2011	55	Positive histology	Left - origin of primary	8500/3: Infiltrating duct carcinoma, NOS	Unknown	Unknown	T4	N1	M1	Yes	Yes	Yes	Yes	No	Yes	No/Unknown	Breast	0
11355710	Black	Married (including common law)	2011	50	Positive histology	Right - origin of primary	8520/3: Lobular carcinoma, NOS	Unknown	Unknown	TX	N0	M1	Yes	No	No	No	No	Yes	Yes	Breast	37
11356036	White	Married (including common law)	2011	65	Positive histology	Left - origin of primary	8500/3: Infiltrating duct carcinoma, NOS	III	HR+/HER2- (Luminal A)	T2	N1	M1	Yes	No	No	No	No	Yes	No/Unknown	Breast	27
11356048	White	Single (never married)	2011	62	Positive histology	Right - origin of primary	8500/3: Infiltrating duct carcinoma, NOS	II	Unknown	T3	N1	M1	Yes	No	No	Yes	No	Yes	Yes	Breast	45
11356212	White	Married (including common law)	2011	69	Positive histology	Right - origin of primary	8500/3: Infiltrating duct carcinoma, NOS	II	HR+/HER2- (Luminal A)	TX	N0	M1	No	No	Yes	Yes	No	No/Unknown	No/Unknown	Breast	1
11356360	White	Married (including common law)	2011	83	Positive histology	Left - origin of primary	8500/3: Infiltrating duct carcinoma, NOS	II	Unknown	T2	N0	M1	No	No	No	Yes	No	No/Unknown	No/Unknown	Breast	24
11356411	White	Married (including common law)	2011	65	Positive histology	Right - origin of primary	8500/3: Infiltrating duct carcinoma, NOS	III	HR+/HER2- (Luminal A)	T1	N0	M1	Yes	No	No	No	Yes	No/Unknown	No/Unknown	Alive	85
11357619	White	Single (never married)	2011	57	Positive histology	Left - origin of primary	8010/3: Carcinoma, NOS	Unknown	HR-/HER2- (Triple Negative)	TX	N1	M1	Yes	No	No	No	No	No/Unknown	Yes	Breast	3
11358189	White	Widowed	2011	54	Positive histology	Right - origin of primary	8500/3: Infiltrating duct carcinoma, NOS	II	HR+/HER2- (Luminal A)	T2	N1	M1	Yes	Yes	Yes	Yes	No	Yes	No/Unknown	Breast	62
11358230	White	Divorced	2011	58	Positive histology	Left - origin of primary	8010/3: Carcinoma, NOS	Unknown	HR+/HER2- (Luminal A)	T4	N3	M1	Yes	No	No	Yes	No	No/Unknown	Yes	Breast	49
11358846	White	Unknown	2011	53	Positive histology	Right - origin of primary	8500/3: Infiltrating duct carcinoma, NOS	III	HR+/HER2- (Luminal A)	T4	N3	M1	Yes	No	No	No	Yes	Yes	Yes	Breast	65
11359038	White	Widowed	2011	64	Radiography without microscopic confirm	Right - origin of primary	8000/3: Neoplasm, malignant	Unknown	Unknown	TX	NX	M1	Yes	No	Yes	No	No	No/Unknown	No/Unknown	Breast	0
11359139	White	Divorced	2012	49	Positive histology	Paired site, but no information concerning laterality	8520/3: Lobular carcinoma, NOS	Unknown	HR+/HER2- (Luminal A)	T0	N0	M1	No	No	No	No	No	No/Unknown	Yes	Breast	59
11359361	White	Widowed	2011	81	Positive histology	Left - origin of primary	8500/3: Infiltrating duct carcinoma, NOS	II	HR+/HER2- (Luminal A)	T2	N0	M1	Yes	No	No	No	Yes	Yes	Yes	Alive	84
11360073	Black	Married (including common law)	2011	51	Positive histology	Left - origin of primary	8500/3: Infiltrating duct carcinoma, NOS	III	HR+/HER2+ (Luminal B)	T2	N3	M1	No	No	Yes	No	Yes	Yes	Yes	Alive	88
11360119	White	Married (including common law)	2011	69	Positive histology	Right - origin of primary	8520/3: Lobular carcinoma, NOS	II	HR+/HER2- (Luminal A)	T2	N3	M1	Yes	No	No	No	Yes	No/Unknown	No/Unknown	Breast	62
11360225	Black	Divorced	2011	57	Positive histology	Left - origin of primary	8140/3: Adenocarcinoma, NOS	Unknown	HR-/HER2- (Triple Negative)	TX	N3	M1	Yes	Yes	No	No	No	Yes	No/Unknown	Breast	3
11360431	White	Married (including common law)	2012	61	Positive histology	Right - origin of primary	8500/3: Infiltrating duct carcinoma, NOS	III	HR+/HER2- (Luminal A)	T4	N3	M1	Yes	Yes	No	No	Yes	Yes	Yes	Symptoms, Signs and Ill-Defined Conditions	38
11360502	White	Widowed	2011	77	Positive histology	Left - origin of primary	8500/3: Infiltrating duct carcinoma, NOS	III	HR+/HER2- (Luminal A)	T4	N1	M1	No	No	Yes	No	No	No/Unknown	No/Unknown	Breast	1
11360615	Black	Unknown	2011	39	Positive histology	Right - origin of primary	8010/3: Carcinoma, NOS	III	HR-/HER2- (Triple Negative)	T3	N0	M1	No	No	No	Yes	Yes	No/Unknown	Yes	Alive	93
11360772	White	Single (never married)	2012	57	Positive histology	Right - origin of primary	8500/3: Infiltrating duct carcinoma, NOS	III	HR-/HER2- (Triple Negative)	T2	N0	M1	Yes	No	No	No	Yes	Yes	Yes	Alive	77
11360883	White	Widowed	2011	84	Positive histology	Left - origin of primary	8500/3: Infiltrating duct carcinoma, NOS	III	HR+/HER2- (Luminal A)	TX	N0	M1	No	No	Yes	Yes	No	No/Unknown	No/Unknown	Breast	7
11361852	Black	Widowed	2012	85+	Positive histology	Left - origin of primary	8500/3: Infiltrating duct carcinoma, NOS	II	HR+/HER2+ (Luminal B)	TX	N1	M1	Yes	No	No	No	No	No/Unknown	No/Unknown	Breast	0
11362157	White	Married (including common law)	2012	66	Positive histology	Right - origin of primary	8010/3: Carcinoma, NOS	Unknown	Unknown	T2	N3	M1	Yes	No	No	No	No	No/Unknown	No/Unknown	Breast	46
11362258	Black	Married (including common law)	2012	45	Positive histology	Right - origin of primary	8500/3: Infiltrating duct carcinoma, NOS	III	HR+/HER2- (Luminal A)	T3	N0	M1	No	No	No	No	No	No/Unknown	Yes	Breast	10
11362378	Black	Single (never married)	2011	46	Positive exfoliative cytology, no positive histology	Left - origin of primary	8500/3: Infiltrating duct carcinoma, NOS	III	HR+/HER2- (Luminal A)	TX	N1	M1	No	No	No	No	No	No/Unknown	No/Unknown	Breast	0
11362730	White	Unknown	2011	82	Positive histology	Left - origin of primary	8500/3: Infiltrating duct carcinoma, NOS	II	HR-/HER2+ (HER2 enriched)	TX	N1	M1	Yes	No	No	No	Yes	No/Unknown	Yes	Miscellaneous Malignant Cancer	10
11363724	White	Single (never married)	2012	59	Positive histology	Right - origin of primary	8500/3: Infiltrating duct carcinoma, NOS	III	HR+/HER2- (Luminal A)	T4	N0	M1	Yes	No	Yes	No	No	Yes	No/Unknown	Breast	0
11364621	White	Married (including common law)	2012	73	Positive histology	Left - origin of primary	8500/3: Infiltrating duct carcinoma, NOS	III	HR+/HER2- (Luminal A)	T2	N0	M1	Yes	No	No	Yes	No	No/Unknown	Yes	Breast	29
11364813	Black	Married (including common law)	2012	59	Positive histology	Right - origin of primary	8500/3: Infiltrating duct carcinoma, NOS	II	HR+/HER2+ (Luminal B)	T4	N1	M1	Yes	No	No	Yes	No	No/Unknown	Yes	Breast	79
11364847	White	Married (including common law)	2012	49	Positive histology	Right - origin of primary	8523/3: Infiltrating duct mixed with other types of carcinoma	III	HR+/HER2+ (Luminal B)	T2	N0	M1	No	No	Yes	No	Yes	No/Unknown	Yes	Alive	76
11365144	White	Married (including common law)	2012	69	Positive histology	Left - origin of primary	8522/3: Infiltrating duct and lobular carcinoma	I	HR+/HER2- (Luminal A)	T3	N3	M1	No	No	No	Yes	Yes	Yes	No/Unknown	Breast	46
11365156	White	Divorced	2012	83	Positive histology	Right - origin of primary	8500/3: Infiltrating duct carcinoma, NOS	III	HR+/HER2+ (Luminal B)	T2	N1	M1	Yes	No	No	No	No	Yes	No/Unknown	Breast	0
11365174	White	Married (including common law)	2012	76	Positive histology	Left - origin of primary	8500/3: Infiltrating duct carcinoma, NOS	III	HR-/HER2+ (HER2 enriched)	T3	N2	M1	Yes	No	No	Yes	No	Yes	Yes	Other Cause of Death	1
11365220	White	Divorced	2012	78	Positive histology	Left - origin of primary	8522/3: Infiltrating duct and lobular carcinoma	I	HR+/HER2- (Luminal A)	T2	N0	M1	Yes	No	No	No	No	No/Unknown	No/Unknown	Cerebrovascular Diseases	1
11365240	White	Unknown	2012	80	Positive histology	Right - origin of primary	8500/3: Infiltrating duct carcinoma, NOS	Unknown	HR+/HER2- (Luminal A)	T2	N1	M1	Yes	No	No	No	No	Yes	Yes	Breast	55
11365840	White	Unknown	2012	55	Positive histology	Left - origin of primary	8522/3: Infiltrating duct and lobular carcinoma	Unknown	HR+/HER2- (Luminal A)	T1	NX	M1	Yes	No	No	No	No	Yes	No/Unknown	Alive	81
11365865	White	Married (including common law)	2012	59	Positive histology	Right - origin of primary	8520/3: Lobular carcinoma, NOS	II	HR+/HER2- (Luminal A)	T3	N3	M1	Yes	No	No	No	Yes	Yes	No/Unknown	Breast	41
11365925	White	Widowed	2012	62	Positive histology	Right - origin of primary	8523/3: Infiltrating duct mixed with other types of carcinoma	II	HR+/HER2- (Luminal A)	T4	N0	M1	Yes	No	No	Yes	Yes	Yes	No/Unknown	Breast	31
11366323	Other (American Indian/AK Native, Asian/Pacific Islander)	Married (including common law)	2012	54	Positive histology	Right - origin of primary	8500/3: Infiltrating duct carcinoma, NOS	III	HR+/HER2+ (Luminal B)	T2	N3	M1	Yes	No	No	No	Yes	Yes	Yes	Breast	32
11366429	Black	Single (never married)	2012	31	Positive histology	Right - origin of primary	8500/3: Infiltrating duct carcinoma, NOS	III	HR-/HER2- (Triple Negative)	T3	N2	M1	No	No	Yes	No	Yes	No/Unknown	Yes	Breast	16
11366760	White	Divorced	2012	61	Positive histology	Right - origin of primary	8500/3: Infiltrating duct carcinoma, NOS	III	HR-/HER2- (Triple Negative)	T2	N1	M1	No	No	No	No	No	No/Unknown	Yes	Breast	13
11366956	White	Married (including common law)	2012	73	Positive histology	Right - origin of primary	8500/3: Infiltrating duct carcinoma, NOS	III	HR+/HER2- (Luminal A)	T4	N3	M1	Yes	No	No	Yes	No	Yes	Yes	Breast	32
11367116	White	Married (including common law)	2012	73	Positive histology	Left - origin of primary	8500/3: Infiltrating duct carcinoma, NOS	III	HR-/HER2+ (HER2 enriched)	T4	N2	M1	No	No	Yes	Yes	No	No/Unknown	Yes	Breast	25
11367359	White	Married (including common law)	2012	29	Positive histology	Left - origin of primary	8522/3: Infiltrating duct and lobular carcinoma	Unknown	HR+/HER2- (Luminal A)	TX	N1	M1	Yes	No	No	No	No	No/Unknown	Yes	Breast	32
11368144	White	Married (including common law)	2012	50	Positive histology	Right - origin of primary	8500/3: Infiltrating duct carcinoma, NOS	III	HR+/HER2+ (Luminal B)	T1	N1	M1	Yes	No	No	Yes	No	No/Unknown	Yes	Alive	73
11368249	White	Widowed	2012	84	Positive histology	Right - origin of primary	8520/3: Lobular carcinoma, NOS	I	HR+/HER2- (Luminal A)	T2	N1	M1	Yes	No	No	No	No	No/Unknown	Yes	Breast	22
11369690	Black	Divorced	2012	76	Positive histology	Left - origin of primary	8575/3: Metaplastic carcinoma, NOS	Unknown	HR-/HER2- (Triple Negative)	T3	N1	M1	No	No	No	Yes	No	No/Unknown	No/Unknown	Breast	0
11370226	White	Single (never married)	2012	62	Positive histology	Left - origin of primary	8500/3: Infiltrating duct carcinoma, NOS	II	HR+/HER2- (Luminal A)	T1	N1	M1	No	No	No	No	No	No/Unknown	Yes	Breast	16
11370583	White	Divorced	2012	58	Positive histology	Right - origin of primary	8500/3: Infiltrating duct carcinoma, NOS	III	HR+/HER2- (Luminal A)	T4	N1	M1	No	No	No	Yes	No	No/Unknown	No/Unknown	Breast	0
11370613	White	Single (never married)	2012	72	Positive histology	Left - origin of primary	8500/3: Infiltrating duct carcinoma, NOS	II	HR+/HER2- (Luminal A)	T1	N1	M1	No	No	No	Yes	No	No/Unknown	Yes	Alive	80
11370691	White	Divorced	2012	63	Positive histology	Left - origin of primary	8500/3: Infiltrating duct carcinoma, NOS	I	HR+/HER2- (Luminal A)	T2	N0	M1	Yes	No	No	No	No	Yes	No/Unknown	Breast	67
11370817	Black	Married (including common law)	2012	34	Positive histology	Left - origin of primary	8500/3: Infiltrating duct carcinoma, NOS	III	HR+/HER2+ (Luminal B)	T2	N1	M1	No	No	Yes	No	Yes	No/Unknown	Yes	Alive	78
11370879	Black	Single (never married)	2012	52	Positive histology	Right - origin of primary	8524/3: Infiltrating lobular mixed with other types of carcinoma	Unknown	HR+/HER2+ (Luminal B)	T4	N1	M1	Yes	No	Yes	Yes	No	No/Unknown	Yes	Alive	75
11371055	White	Married (including common law)	2011	81	Clinical diagnosis only	Right - origin of primary	8000/3: Neoplasm, malignant	Unknown	Unknown	TX	N0	M1	No	No	No	Yes	No	No/Unknown	No/Unknown	Other Cause of Death	0
11371099	White	Widowed	2012	71	Positive histology	Left - origin of primary	8500/3: Infiltrating duct carcinoma, NOS	I	HR+/HER2- (Luminal A)	T2	N0	M1	No	No	Yes	Yes	No	No/Unknown	No/Unknown	Breast	1
11371866	White	Widowed	2012	70	Positive histology	Left - origin of primary	8500/3: Infiltrating duct carcinoma, NOS	II	HR+/HER2- (Luminal A)	T4	N1	M1	No	No	No	Yes	No	No/Unknown	Yes	Alive	72
11371883	White	Divorced	2012	69	Positive histology	Right - origin of primary	8500/3: Infiltrating duct carcinoma, NOS	II	HR+/HER2- (Luminal A)	T2	N0	M1	Yes	No	No	Yes	No	Yes	No/Unknown	Breast	15
11371942	White	Married (including common law)	2012	52	Positive histology	Right - origin of primary	8500/3: Infiltrating duct carcinoma, NOS	II	HR-/HER2- (Triple Negative)	T1	N0	M1	No	No	Yes	No	Yes	No/Unknown	No/Unknown	Breast	0
11372049	White	Unknown	2012	65	Positive histology	Left - origin of primary	8500/3: Infiltrating duct carcinoma, NOS	III	HR-/HER2- (Triple Negative)	T3	N1	M1	Yes	No	No	No	No	No/Unknown	No/Unknown	Breast	3
11372117	White	Married (including common law)	2012	69	Positive histology	Right - origin of primary	8520/3: Lobular carcinoma, NOS	I	HR+/HER2- (Luminal A)	T4	N2	M1	Yes	No	No	No	No	No/Unknown	No/Unknown	Breast	2
11372326	White	Widowed	2012	81	Positive histology	Left - origin of primary	8520/3: Lobular carcinoma, NOS	Unknown	HR+/HER2- (Luminal A)	T2	N1	M1	Yes	No	Yes	No	No	No/Unknown	Yes	Breast	0
11372766	White	Unknown	2012	53	Positive histology	Left - origin of primary	8500/3: Infiltrating duct carcinoma, NOS	II	HR-/HER2- (Triple Negative)	T3	N3	M1	No	No	Yes	Yes	No	No/Unknown	Yes	Breast	43
11373085	White	Widowed	2012	63	Positive histology	Left - origin of primary	8500/3: Infiltrating duct carcinoma, NOS	Unknown	HR+/HER2- (Luminal A)	TX	N0	M1	Yes	No	Yes	No	No	No/Unknown	No/Unknown	Alive	82
11373523	White	Widowed	2012	84	Positive histology	Left - origin of primary	8480/3: Mucinous adenocarcinoma	II	HR+/HER2- (Luminal A)	T1	N1	M1	Yes	No	Yes	No	No	No/Unknown	No/Unknown	Breast	8
11373541	White	Widowed	2012	76	Positive histology	Right - origin of primary	8520/3: Lobular carcinoma, NOS	III	HR+/HER2- (Luminal A)	T2	N0	M1	Yes	No	Yes	Yes	No	No/Unknown	No/Unknown	Chronic Obstructive Pulmonary Disease and Allied Cond	36
11373611	White	Single (never married)	2012	65	Positive histology	Left - origin of primary	8500/3: Infiltrating duct carcinoma, NOS	III	HR-/HER2- (Triple Negative)	T4	N1	M1	No	No	No	Yes	Yes	No/Unknown	No/Unknown	Breast	3
11373630	White	Married (including common law)	2012	64	Positive histology	Right - origin of primary	8500/3: Infiltrating duct carcinoma, NOS	III	HR+/HER2- (Luminal A)	T4	N0	M1	Yes	No	No	No	No	No/Unknown	Yes	Breast	54
11373722	Black	Single (never married)	2012	50	Positive histology	Right - origin of primary	8500/3: Infiltrating duct carcinoma, NOS	III	HR-/HER2- (Triple Negative)	T3	N2	M1	No	No	Yes	Yes	No	No/Unknown	Yes	Breast	12
11373976	White	Married (including common law)	2012	66	Positive histology	Right - origin of primary	8500/3: Infiltrating duct carcinoma, NOS	III	HR+/HER2+ (Luminal B)	T4	N1	M1	Yes	No	Yes	Yes	No	No/Unknown	No/Unknown	Breast	4
11374063	Black	Widowed	2012	73	Positive histology	Right - origin of primary	8520/3: Lobular carcinoma, NOS	III	Unknown	T2	N0	M1	Yes	No	No	No	Yes	Yes	No/Unknown	Breast	39
11374081	White	Single (never married)	2012	58	Positive histology	Left - origin of primary	8507/3: Ductal carcinoma, micropapillary	III	HR-/HER2+ (HER2 enriched)	T4	N1	M1	No	No	No	No	Yes	Yes	Yes	Alive	82
11374141	White	Single (never married)	2012	69	Positive histology	Right - origin of primary	8500/3: Infiltrating duct carcinoma, NOS	II	HR+/HER2- (Luminal A)	T2	N0	M1	Yes	No	No	No	No	Yes	No/Unknown	Breast	2
11374450	White	Unknown	2012	42	Positive histology	Left - origin of primary	8010/3: Carcinoma, NOS	III	HR+/HER2- (Luminal A)	T2	N0	M1	No	No	Yes	No	No	No/Unknown	Yes	Breast	13
11374736	White	Single (never married)	2012	34	Positive histology	Left - origin of primary	8522/3: Infiltrating duct and lobular carcinoma	III	HR+/HER2+ (Luminal B)	T4	N1	M1	Yes	No	No	No	No	No/Unknown	Yes	Alive	74
11375475	Black	Married (including common law)	2012	66	Positive histology	Left - origin of primary	8500/3: Infiltrating duct carcinoma, NOS	III	HR-/HER2+ (HER2 enriched)	TX	N1	M1	Yes	No	No	No	Yes	Yes	Yes	Breast	55
11376690	Other (American Indian/AK Native, Asian/Pacific Islander)	Widowed	2012	70	Positive histology	Right - origin of primary	8500/3: Infiltrating duct carcinoma, NOS	II	Unknown	T2	N2	M1	Yes	No	No	No	No	Yes	No/Unknown	Alive	3
11376737	Black	Unknown	2012	52	Positive histology	Bilateral, single primary	8500/3: Infiltrating duct carcinoma, NOS	Unknown	HR-/HER2+ (HER2 enriched)	T4	N1	M1	No	Yes	Yes	Yes	No	No/Unknown	No/Unknown	Breast	3
11376887	White	Single (never married)	2012	27	Positive histology	Right - origin of primary	8500/3: Infiltrating duct carcinoma, NOS	Unknown	HR-/HER2- (Triple Negative)	TX	N0	M1	Yes	Yes	Yes	Yes	No	Yes	Yes	Breast	8
11377091	White	Single (never married)	2012	68	Positive histology	Left - origin of primary	8500/3: Infiltrating duct carcinoma, NOS	III	HR+/HER2- (Luminal A)	T4	N2	M1	Yes	No	No	No	Yes	Yes	Yes	Breast	21
11377495	White	Married (including common law)	2012	35	Positive histology	Left - origin of primary	8500/3: Infiltrating duct carcinoma, NOS	III	HR+/HER2+ (Luminal B)	T2	N0	M1	Yes	No	No	No	Yes	No/Unknown	Yes	Alive	79
11377578	Black	Single (never married)	2012	54	Positive histology	Left - origin of primary	8500/3: Infiltrating duct carcinoma, NOS	III	HR+/HER2+ (Luminal B)	T3	N1	M1	Yes	No	Yes	No	No	No/Unknown	Yes	Alive	74
11378306	Black	Single (never married)	2013	57	Positive histology	Right - origin of primary	8500/3: Infiltrating duct carcinoma, NOS	III	HR-/HER2- (Triple Negative)	T4	N1	M1	Yes	No	No	No	No	Yes	Yes	Diseases of Heart	11
11378542	White	Widowed	2012	78	Positive histology	Left - origin of primary	8500/3: Infiltrating duct carcinoma, NOS	III	HR-/HER2+ (HER2 enriched)	T3	N1	M1	No	No	Yes	No	No	No/Unknown	No/Unknown	Breast	1
11379605	White	Married (including common law)	2012	57	Positive histology	Right - origin of primary	8500/3: Infiltrating duct carcinoma, NOS	III	HR+/HER2- (Luminal A)	T2	N1	M1	No	No	Yes	No	No	No/Unknown	Yes	Miscellaneous Malignant Cancer	61
11379969	Black	Widowed	2012	80	Positive histology	Left - origin of primary	8500/3: Infiltrating duct carcinoma, NOS	III	HR-/HER2- (Triple Negative)	T4	N1	M1	Yes	No	No	No	Yes	No/Unknown	No/Unknown	Breast	10
11380020	White	Unknown	2012	83	Positive histology	Left - origin of primary	8140/3: Adenocarcinoma, NOS	Unknown	Unknown	TX	NX	M1	Yes	No	No	No	No	Yes	No/Unknown	Breast	32
11380320	White	Married (including common law)	2012	80	Positive histology	Left - origin of primary	8500/3: Infiltrating duct carcinoma, NOS	II	Unknown	T3	N0	M1	Yes	No	No	No	No	Yes	No/Unknown	Alive	75
11380709	White	Married (including common law)	2012	71	Positive histology	Left - origin of primary	8500/3: Infiltrating duct carcinoma, NOS	II	HR+/HER2- (Luminal A)	T2	N0	M1	Yes	No	No	No	Yes	Yes	Yes	Breast	49
11381007	White	Single (never married)	2012	51	Positive histology	Left - origin of primary	8500/3: Infiltrating duct carcinoma, NOS	II	HR+/HER2- (Luminal A)	T2	N3	M1	Yes	No	No	No	Yes	Yes	No/Unknown	Breast	54
11381518	White	Married (including common law)	2012	71	Positive histology	Right - origin of primary	8520/3: Lobular carcinoma, NOS	II	HR+/HER2- (Luminal A)	T3	N1	M1	Yes	No	Yes	No	No	Yes	No/Unknown	Breast	1
11381697	White	Widowed	2012	77	Positive histology	Right - origin of primary	8520/3: Lobular carcinoma, NOS	Unknown	HR+/HER2- (Luminal A)	T1	N0	M1	Yes	No	No	No	No	Yes	No/Unknown	Breast	5
11381742	White	Married (including common law)	2012	56	Positive histology	Left - origin of primary	8523/3: Infiltrating duct mixed with other types of carcinoma	II	HR+/HER2- (Luminal A)	T2	N1	M1	Yes	No	No	No	No	Yes	No/Unknown	Breast	23
11381963	White	Single (never married)	2012	58	Positive histology	Right - origin of primary	8500/3: Infiltrating duct carcinoma, NOS	Unknown	HR-/HER2- (Triple Negative)	T4	N1	M1	No	No	Yes	No	No	No/Unknown	No/Unknown	Breast	1
11382172	Black	Divorced	2012	66	Positive histology	Left - origin of primary	8500/3: Infiltrating duct carcinoma, NOS	III	HR+/HER2- (Luminal A)	T4	N1	M1	Yes	No	No	Yes	No	Yes	Yes	Breast	39
11382447	Black	Widowed	2013	55	Positive histology	Right - origin of primary	8500/3: Infiltrating duct carcinoma, NOS	III	HR+/HER2+ (Luminal B)	T2	N1	M1	Yes	No	Yes	No	No	No/Unknown	Yes	Alive	69
11382610	White	Married (including common law)	2012	62	Positive histology	Right - origin of primary	8522/3: Infiltrating duct and lobular carcinoma	I	HR+/HER2- (Luminal A)	T2	N1	M1	Yes	No	No	No	No	No/Unknown	No/Unknown	Breast	26
11382714	White	Widowed	2012	85+	Positive histology	Paired site, but no information concerning laterality	8010/3: Carcinoma, NOS	Unknown	HR+/HER2- (Luminal A)	T0	N0	M1	Yes	No	No	No	No	Yes	No/Unknown	Breast	10
11382794	White	Married (including common law)	2012	53	Positive histology	Left - origin of primary	8524/3: Infiltrating lobular mixed with other types of carcinoma	Unknown	HR+/HER2- (Luminal A)	TX	N1	M1	No	No	No	No	No	No/Unknown	No/Unknown	Breast	34
11382840	Black	Married (including common law)	2012	38	Positive histology	Right - origin of primary	8500/3: Infiltrating duct carcinoma, NOS	III	HR+/HER2- (Luminal A)	T4	N2	M1	No	No	No	Yes	Yes	Yes	Yes	Alive	74
11382868	Other (American Indian/AK Native, Asian/Pacific Islander)	Married (including common law)	2012	58	Positive histology	Left - origin of primary	8500/3: Infiltrating duct carcinoma, NOS	III	HR+/HER2- (Luminal A)	T2	NX	M1	Yes	No	No	No	No	No/Unknown	No/Unknown	Breast	18
11383230	White	Divorced	2012	54	Positive histology	Right - origin of primary	8500/3: Infiltrating duct carcinoma, NOS	II	HR+/HER2+ (Luminal B)	T1	N1	M1	Yes	No	No	No	Yes	Yes	Yes	Alive	72
11383319	White	Married (including common law)	2012	66	Positive histology	Right - origin of primary	8500/3: Infiltrating duct carcinoma, NOS	II	HR+/HER2+ (Luminal B)	T4	N3	M1	Yes	No	No	Yes	Yes	No/Unknown	No/Unknown	Breast	0
11383555	Black	Divorced	2012	54	Positive histology	Right - origin of primary	8500/3: Infiltrating duct carcinoma, NOS	III	HR-/HER2- (Triple Negative)	T2	N1	M1	No	Yes	No	No	No	Yes	Yes	Breast	5
11383712	White	Married (including common law)	2012	70	Positive histology	Right - origin of primary	8500/3: Infiltrating duct carcinoma, NOS	Unknown	HR+/HER2- (Luminal A)	T2	N1	M1	Yes	No	No	No	No	No/Unknown	No/Unknown	Breast	32
11384319	White	Married (including common law)	2012	66	Positive histology	Right - origin of primary	8140/3: Adenocarcinoma, NOS	Unknown	HR-/HER2- (Triple Negative)	TX	N2	M1	Yes	Yes	Yes	No	No	Yes	Yes	Miscellaneous Malignant Cancer	9
11384493	White	Divorced	2012	63	Positive histology	Bilateral, single primary	8500/3: Infiltrating duct carcinoma, NOS	II	HR-/HER2+ (HER2 enriched)	T4	N1	M1	Yes	No	Yes	No	No	No/Unknown	Yes	Breast	50
11384542	White	Widowed	2012	68	Positive histology	Left - origin of primary	8500/3: Infiltrating duct carcinoma, NOS	III	HR-/HER2- (Triple Negative)	T2	N2	M1	No	Yes	No	No	No	Yes	No/Unknown	Breast	2
11384722	White	Single (never married)	2012	49	Positive histology	Right - origin of primary	8500/3: Infiltrating duct carcinoma, NOS	III	HR-/HER2+ (HER2 enriched)	T4	N2	M1	Yes	No	Yes	No	No	No/Unknown	Yes	Breast	26
11384873	White	Married (including common law)	2012	85+	Positive histology	Left - origin of primary	8507/3: Ductal carcinoma, micropapillary	III	HR+/HER2- (Luminal A)	T4	N2	M1	No	No	No	No	Yes	No/Unknown	No/Unknown	Breast	1
11384889	White	Widowed	2012	69	Positive histology	Left - origin of primary	8500/3: Infiltrating duct carcinoma, NOS	I	Unknown	T2	N1	M1	Yes	No	No	No	No	Yes	Yes	Breast	18
11384987	White	Married (including common law)	2012	40	Positive histology	Right - origin of primary	8500/3: Infiltrating duct carcinoma, NOS	III	HR+/HER2- (Luminal A)	T2	N1	M1	Yes	No	No	No	Yes	Yes	Yes	Breast	67
11385019	White	Widowed	2012	81	Positive histology	Right - origin of primary	8500/3: Infiltrating duct carcinoma, NOS	Unknown	HR-/HER2+ (HER2 enriched)	T4	N1	M1	No	No	No	Yes	No	No/Unknown	No/Unknown	Breast	1
11385174	White	Married (including common law)	2012	49	Positive histology	Left - origin of primary	8522/3: Infiltrating duct and lobular carcinoma	III	HR+/HER2+ (Luminal B)	T2	N3	M1	Yes	No	No	No	Yes	No/Unknown	Yes	Alive	73
11385383	White	Married (including common law)	2012	64	Positive histology	Left - origin of primary	8530/3: Inflammatory carcinoma	III	HR-/HER2- (Triple Negative)	T4	NX	M1	Yes	No	No	No	Yes	Yes	Yes	Breast	17
11385436	Black	Divorced	2012	66	Positive histology	Left - origin of primary	8522/3: Infiltrating duct and lobular carcinoma	Unknown	HR+/HER2- (Luminal A)	T2	N0	M1	Yes	No	No	Yes	No	Yes	No/Unknown	Breast	12
11385777	White	Single (never married)	2012	80	Positive histology	Left - origin of primary	8480/3: Mucinous adenocarcinoma	Unknown	HR+/HER2- (Luminal A)	T2	N2	M1	No	No	No	Yes	No	No/Unknown	No/Unknown	Breast	33
11386015	Black	Single (never married)	2012	59	Positive histology	Right - origin of primary	8500/3: Infiltrating duct carcinoma, NOS	III	HR+/HER2+ (Luminal B)	T2	N0	M1	Yes	No	No	No	No	Yes	Yes	Breast	50
11386151	Black	Single (never married)	2012	55	Positive histology	Right - origin of primary	8500/3: Infiltrating duct carcinoma, NOS	II	HR-/HER2+ (HER2 enriched)	T2	N1	M1	Yes	No	Yes	Yes	No	No/Unknown	Yes	Breast	59
[truncated: 22,833 more rows]
